# Supplementary material for: Mining Fiskeby III and Mandarin (Ottawa) Expression Profiles to Understand Iron Stress Tolerant Responses in Soybean
Source: Int J Mol Sci. 2021 Oct 13;22(20):11032. doi: 10.3390/ijms222011032 (PMC8537376; doi:10.3390/ijms222011032)
Supplement: Supplementary file 1 [file ijms-22-11032-s001.zip › Table S1.xlsx]

## Sheet: S1 MandLeaves_152
Table S1: 152 DEGs identified in Mandarin(Ottawa) leaves due to iron deficienty (FeD) stress
GeneID	LogFC*	FDR	Gmax_508_Wm82.a4.v1 Locus	Length of Primary Predicted Protein (AA)	Top Uniref100 Viridaeplantae Hit	Best HSP Evalue (E<10-6)	Best HSP Percent Coverage	Top Most Descriptive Uniref100 Viridaeplantae Hit	Best HSP Evalue (E<10-6)	Best HSP Percent Coverage	Top AtID	Top Arabidopsis (TAIR10) BLASTP Hit	Best HSP Evalue (E<10-10)	Best HSP Percent Coverage	GO Biological Process IDs	GO Biological Process Descriptions	GO Molecular Function IDs	GO Molecular Function Descriptions	GO Cellular Component IDs	GO Cellular Component Descriptions	PFAM IDs	PFAM Names	Alternative TAIR10 IDs
Glyma.03G130500	-9.82381	3.81653e-06	Glyma.03g130500	66	UniRef100_K7KER0 Uncharacterized protein n=1 Tax=Glycine max TaxID=3847 RepID=K7KER0_SOYBN	3e-39	98.48	NA	NA	NA	NA	NA	NA	NA	NA	NA	NA	NA	NA	NA	NA	NA	NA
Glyma.03G130600	-7.88221	1.47634e-06	Glyma.03g130600	242	UniRef100_A0A0B2R7G6 Transcription factor ORG2 n=2 Tax=Soja TaxID=1462606 RepID=A0A0B2R7G6_GLYSO	1e-176	99.59	UniRef100_A0A0B2R7G6 Transcription factor ORG2 n=2 Tax=Soja TaxID=1462606 RepID=A0A0B2R7G6_GLYSO	1e-176	99.59	AT3G56970	AT3G56970.1 | Symbols: BHLH038, ORG2 | basic helix-loop-helix (bHLH) DNA-binding superfamily protein | chr3:21084204-21085094 REVERSE LENGTH=253	2e-53	97.93	GO:0006355 GO:0006357 GO:0010106 GO:0055072	regulation of transcription, DNA-templated; regulation of transcription by RNA polymerase II; cellular response to iron ion starvation; iron ion homeostasis;	GO:0000977 GO:0003700 GO:0005515 GO:0008134 GO:0046983	RNA polymerase II regulatory region sequence-specific DNA binding; DNA-binding transcription factor activity; protein binding; transcription factor binding; protein dimerization activity;	GO:0005634 GO:0090575	nucleus; RNA polymerase II transcription factor complex	PF00010	HLH;	AT3G56970|BHLH038|ORG2|bHLH38|OBP3-RESPONSIVE GENE 3|basic helix-loop-helix 38|T8M16.7
Glyma.19G002900	-7.61284	1.34345e-13	Glyma.19g002900	454	UniRef100_A0A0R0ESN7 NAC domain-containing protein n=2 Tax=Glycine max TaxID=3847 RepID=A0A0R0ESN7_SOYBN	0	85.68	UniRef100_A0A0R0ESN7 NAC domain-containing protein n=2 Tax=Glycine max TaxID=3847 RepID=A0A0R0ESN7_SOYBN	0	85.68	AT3G01600	AT3G01600.1 | Symbols: anac044, NAC044 | NAC domain containing protein 44 | chr3:229365-231105 FORWARD LENGTH=370	3e-93	81.28	GO:0006355	regulation of transcription, DNA-templated;	GO:0003700	DNA-binding transcription factor activity;	GO:0005634	nucleus	PF02365	NAM;	AT3G01600|anac044|NAC044|NAC domain containing protein 44|F4P13.14|F4P13_14
Glyma.10G226200	-7.36647	0.00104484	Glyma.10g226200	463	UniRef100_K7LKX3 Uncharacterized protein n=3 Tax=Soja TaxID=1462606 RepID=K7LKX3_SOYBN	0	98.06	UniRef100_A0A151S6Z1 Histidine decarboxylase n=1 Tax=Cajanus cajan TaxID=3821 RepID=A0A151S6Z1_CAJCA	0	88.34	AT1G43710	AT1G43710.1 | Symbols: emb1075 | Pyridoxal phosphate (PLP)-dependent transferases superfamily protein | chr1:16486534-16488298 REVERSE LENGTH=482	0	86.83	GO:0006580 GO:0009793 GO:0019752	ethanolamine metabolic process; embryo development ending in seed dormancy; carboxylic acid metabolic process;	GO:0016831 GO:0030170	carboxy-lyase activity; pyridoxal phosphate binding;	GO:0005829 GO:0005886	cytosol; plasma membrane	PF00282	Pyridoxal_deC;	AT1G43710|EMB1075|SDC1|ATSDC1|embryo defective 1075|serine decarboxylase 1|Arabidopsis thaliana serine decarboxylase 1|F2J6.7|F2J6_7
Glyma.10G267300	-7.09992	3.97905e-05	Glyma.10g267300	479	UniRef100_I1LEP3 Protein DETOXIFICATION n=2 Tax=Soja TaxID=1462606 RepID=I1LEP3_SOYBN	0	99.79	UniRef100_I1LEP3 Protein DETOXIFICATION n=2 Tax=Soja TaxID=1462606 RepID=I1LEP3_SOYBN	0	99.79	AT1G15170	AT1G15170.1 | Symbols: | MATE efflux family protein | chr1:5220690-5222756 FORWARD LENGTH=481	0	94.57	GO:0055085	transmembrane transport;	GO:0015297 GO:0022857 GO:0042910	antiporter activity; transmembrane transporter activity; xenobiotic transmembrane transporter activity;	GO:0009507 GO:0016020 GO:0016021	chloroplast; membrane; integral component of membrane	PF01554	MatE;	AT1G15170|F9L1.11|F9L1_11
Glyma.13G329900	-7.08249	6.56439e-12	Glyma.13g329900	77	UniRef100_K7M398 Uncharacterized protein n=2 Tax=Soja TaxID=1462606 RepID=K7M398_SOYBN	5e-47	98.7	NA	NA	NA	NA	NA	NA	NA	NA	NA	NA	NA	NA	NA	NA	NA	NA
Glyma.11G031900	-7.08139	7.32756e-06	Glyma.11g031900	62	UniRef100_I1LGP0 Uncharacterized protein n=2 Tax=Soja TaxID=1462606 RepID=I1LGP0_SOYBN	1e-37	98.39	UniRef100_UPI000F7C4C0A uncharacterized protein LOC113869831 n=1 Tax=Abrus precatorius TaxID=3816 RepID=UPI000F7C4C0A	5e-23	91.94	AT4G25225	AT4G25225.1 | Symbols: | unknown protein; LOCATED IN: endomembrane system; BEST Arabidopsis thaliana protein match is: unknown protein (TAIR:AT2G35736.2); Has 78 Blast hits to 78 proteins in 13 species: Archae - 0; Bacteria - 0; Metazoa - 0; Fungi - 0; Plants - 78; Viruses - 0; Other Eukaryotes - 0 (source: NCBI BLink). | chr4:12923086-12923256 REVERSE LENGTH=56	9e-21	88.71	NA	NA	NA	NA	GO:0016021	integral component of membrane	PF15054	DUF4535;	AT4G25225
Glyma.03G130400	-6.4681	1.91258e-05	Glyma.03g130400	242	UniRef100_A0A0B2RA03 Transcription factor ORG2 n=2 Tax=Soja TaxID=1462606 RepID=A0A0B2RA03_GLYSO	1e-175	99.59	UniRef100_A0A0B2RA03 Transcription factor ORG2 n=2 Tax=Soja TaxID=1462606 RepID=A0A0B2RA03_GLYSO	1e-175	99.59	AT3G56970	AT3G56970.1 | Symbols: BHLH038, ORG2 | basic helix-loop-helix (bHLH) DNA-binding superfamily protein | chr3:21084204-21085094 REVERSE LENGTH=253	4e-53	97.93	GO:0006355 GO:0006357 GO:0010106 GO:0055072	regulation of transcription, DNA-templated; regulation of transcription by RNA polymerase II; cellular response to iron ion starvation; iron ion homeostasis;	GO:0000977 GO:0003700 GO:0005515 GO:0008134 GO:0046983	RNA polymerase II regulatory region sequence-specific DNA binding; DNA-binding transcription factor activity; protein binding; transcription factor binding; protein dimerization activity;	GO:0005634 GO:0090575	nucleus; RNA polymerase II transcription factor complex	PF00010	HLH;	AT3G56970|BHLH038|ORG2|bHLH38|OBP3-RESPONSIVE GENE 3|basic helix-loop-helix 38|T8M16.7
Glyma.04G238050	-5.61175	6.47924e-05	Glyma.04g238050	297	UniRef100_A0A445L4J4 Uncharacterized protein n=2 Tax=Glycine soja TaxID=3848 RepID=A0A445L4J4_GLYSO	0	99.66	UniRef100_A0A445L4G6 RRM domain-containing protein n=1 Tax=Glycine soja TaxID=3848 RepID=A0A445L4G6_GLYSO	0	97.98	AT5G24130	AT5G24130.1 | Symbols: | unknown protein; FUNCTIONS IN: molecular_function unknown; INVOLVED IN: biological_process unknown; LOCATED IN: mitochondrion; EXPRESSED IN: petal, leaf whorl, flower; EXPRESSED DURING: 4 anthesis, petal differentiation and expansion stage; Has 1807 Blast hits to 1807 proteins in 277 species: Archae - 0; Bacteria - 0; Metazoa - 736; Fungi - 347; Plants - 385; Viruses - 0;…	1e-113	98.65	GO:0008150	biological process;	GO:0003674	molecular function;	GO:0005739 GO:0016021	mitochondrion; integral component of membrane	NA	NA	AT5G24130|MLE8.5|MLE8_5
Glyma.15G270100	-5.59461	2.45631e-13	Glyma.15g270100	56	UniRef100_I1MJK6 Uncharacterized protein n=1 Tax=Glycine max TaxID=3847 RepID=I1MJK6_SOYBN	2e-31	98.21	NA	NA	NA	NA	NA	NA	NA	NA	NA	NA	NA	NA	NA	NA	NA	NA
Glyma.12G073500	-5.54246	0.00014636	Glyma.12g073500	75	UniRef100_A0A0B2PDK0 Uncharacterized protein n=2 Tax=Soja TaxID=1462606 RepID=A0A0B2PDK0_GLYSO	3e-41	98.67	NA	NA	NA	NA	NA	NA	NA	NA	NA	NA	NA	NA	NA	NA	NA	NA
Glyma.13G256000	-5.21738	1.12569e-27	Glyma.13g256000	138	UniRef100_A0A0B2QGD4 CHCH domain-containing protein n=2 Tax=Soja TaxID=1462606 RepID=A0A0B2QGD4_GLYSO	1e-93	99.28	UniRef100_A0A0B2QGD4 CHCH domain-containing protein n=2 Tax=Soja TaxID=1462606 RepID=A0A0B2QGD4_GLYSO	1e-93	99.28	AT5G09570	AT5G09570.1 | Symbols: | Cox19-like CHCH family protein | chr5:2970733-2971970 FORWARD LENGTH=139	2e-43	99.28	GO:0007005 GO:0009628	mitochondrion organization; response to abiotic stimulus;	GO:0003674	molecular function;	GO:0005634 GO:0005739	nucleus; mitochondrion	PF06747	CHCH;	AT5G09570|At12Cys-2|F17I14.240|F17I14_240
Glyma.15G090200	-4.77122	0.000441561	Glyma.15g090200	1261	UniRef100_A0A445GRB6 ABC transporter B family member 9 n=1 Tax=Glycine soja TaxID=3848 RepID=A0A445GRB6_GLYSO	0	99.92	UniRef100_A0A445GRB6 ABC transporter B family member 9 n=1 Tax=Glycine soja TaxID=3848 RepID=A0A445GRB6_GLYSO	0	99.92	AT4G18050	AT4G18050.1 | Symbols: PGP9 | P-glycoprotein 9 | chr4:10022205-10027280 FORWARD LENGTH=1236	0	98.57	GO:0055085	transmembrane transport;	GO:0005524 GO:0016887 GO:0042626	ATP binding; ATPase activity; ATPase-coupled transmembrane transporter activity;	GO:0005634 GO:0005829 GO:0016021	nucleus; cytosol; integral component of membrane	PF00005 PF00664	ABC_tran; ABC_membrane;	AT4G18050|PGP9|ABCB9|P-glycoprotein 9|ATP-binding cassette B9|F15J5.20|F15J5_20
Glyma.08G182300	-4.74325	0.00406668	Glyma.08g182300	343	UniRef100_A0A445JGD3 Fructose-1,6-bisphosphatase, cytosolic isoform A n=4 Tax=Soja TaxID=1462606 RepID=A0A445JGD3_GLYSO	0	99.71	UniRef100_A0A445JGD3 Fructose-1,6-bisphosphatase, cytosolic isoform A n=4 Tax=Soja TaxID=1462606 RepID=A0A445JGD3_GLYSO	0	99.71	AT1G43670	AT1G43670.1 | Symbols: | Inositol monophosphatase family protein | chr1:16468184-16470347 FORWARD LENGTH=341	0	99.42	GO:0005983 GO:0005986 GO:0006000 GO:0006002 GO:0006094 GO:0009737 GO:0009750 GO:0015979 GO:0016311 GO:0030388	starch catabolic process; sucrose biosynthetic process; fructose metabolic process; fructose 6-phosphate metabolic process; gluconeogenesis; response to abscisic acid; response to fructose; photosynthesis; dephosphorylation; fructose 1,6-bisphosphate metabolic process;	GO:0042132 GO:0046872	fructose 1,6-bisphosphate 1-phosphatase activity; metal ion binding;	GO:0005634 GO:0005737 GO:0005829	nucleus; cytoplasm; cytosol	PF00316	FBPase;	AT1G43670|FINS1|AtcFBP|FBP|cyfbp|FRUCTOSE INSENSITIVE 1|Arabidopsis thaliana cytosolic fructose-1,6-bisphosphatase|fructose-1,6-bisphosphatase|F2J6.2|F2J6_2
Glyma.03G074600	-4.65825	1.81712e-16	Glyma.03g074600	264	UniRef100_A0A0R0KML5 Uncharacterized protein n=2 Tax=Glycine max TaxID=3847 RepID=A0A0R0KML5_SOYBN	0	99.62	UniRef100_A0A445L913 Heme-binding-like protein, chloroplastic n=2 Tax=Glycine soja TaxID=3848 RepID=A0A445L913_GLYSO	8e-176	92.42	AT2G37970	AT2G37970.1 | Symbols: SOUL-1 | SOUL heme-binding family protein | chr2:15891027-15891704 FORWARD LENGTH=225	9e-83	72.73	GO:0010017	red or far-red light signaling pathway;	GO:0020037	heme binding;	GO:0005737 GO:0005773 GO:0005783 GO:0005794 GO:0005886	cytoplasm; vacuole; endoplasmic reticulum; Golgi apparatus; plasma membrane	PF04832	SOUL;	AT2G37970|SOUL-1|HBP2|AtHBP2|haem-binding protein 2|T8P21.12|T8P21_12
Glyma.15G270000	-4.58539	3.29624e-08	Glyma.15g270000	62	UniRef100_A0A0B2SQQ6 Uncharacterized protein n=2 Tax=Soja TaxID=1462606 RepID=A0A0B2SQQ6_GLYSO	9e-37	98.39	UniRef100_UPI0007EDE085 uncharacterized protein LOC108170940 n=1 Tax=Malus domestica TaxID=3750 RepID=UPI0007EDE085	5e-11	93.55	NA	NA	NA	NA	NA	NA	NA	NA	NA	NA	NA	NA	NA
Glyma.02G190900	-4.54393	0.000250482	Glyma.02g190900	170	UniRef100_A0A0B2R3X4 Uncharacterized protein n=2 Tax=Soja TaxID=1462606 RepID=A0A0B2R3X4_GLYSO	2e-124	99.41	UniRef100_A0A1S3TSK7 uncharacterized protein LOC106758336 n=1 Tax=Vigna radiata var. radiata TaxID=3916 RepID=A0A1S3TSK7_VIGRR	2e-74	99.41	AT5G40690	AT5G40690.1 | Symbols: | CONTAINS InterPro DOMAIN/s: EF-Hand 1, calcium-binding site (InterPro:IPR018247); BEST Arabidopsis thaliana protein match is: unknown protein (TAIR:AT2G41730.1); Has 1807 Blast hits to 1807 proteins in 277 species: Archae - 0; Bacteria - 0; Metazoa - 736; Fungi - 347; Plants - 385; Viruses - 0; Other Eukaryotes - 339 (source: NCBI BLink). | chr5:16290770-16291402 FORWARD …	1e-41	97.65	GO:0032259	methylation;	GO:0008168	methyltransferase activity;	GO:0005634 GO:0005737	nucleus; cytoplasm	NA	NA	AT5G40690|MNF13.25|MNF13_25
Glyma.04G123800	-4.49634	1.37277e-17	Glyma.04g123800	322	UniRef100_I1JVV5 Ubiquinol oxidase n=3 Tax=Soja TaxID=1462606 RepID=I1JVV5_SOYBN	0	99.69	UniRef100_I1JVV5 Ubiquinol oxidase n=3 Tax=Soja TaxID=1462606 RepID=I1JVV5_SOYBN	0	99.69	AT3G22370	AT3G22370.1 | Symbols: AOX1A, ATAOX1A | alternative oxidase 1A | chr3:7906890-7908416 FORWARD LENGTH=354	0	90.06	GO:0009409 GO:0010230 GO:0031930 GO:0045333 GO:0055114	response to cold; alternative respiration; mitochondria-nucleus signaling pathway; cellular respiration; oxidation-reduction process;	GO:0009916 GO:0046872 GO:0102721	alternative oxidase activity; metal ion binding; ubiquinol:oxygen oxidoreductase activity;	GO:0005739 GO:0005743 GO:0016021 GO:0070469	mitochondrion; mitochondrial inner membrane; integral component of membrane; respirasome	PF01786	AOX;	AT3G22370|AOX1A|ATAOX1A|HSR3|AtHSR3|alternative oxidase 1A|hyper-sensitivity-related 3|MCB17.10
Glyma.13G085900	-4.47527	6.56439e-12	Glyma.13g085900	83	UniRef100_I1LW18 Uncharacterized protein n=2 Tax=Soja TaxID=1462606 RepID=I1LW18_SOYBN	6e-53	98.8	UniRef100_UPI000F7C753A uncharacterized protein LOC113848277 n=1 Tax=Abrus precatorius TaxID=3816 RepID=UPI000F7C753A	5e-27	95.18	NA	NA	NA	NA	NA	NA	NA	NA	NA	NA	NA	NA	NA
Glyma.11G002100	-4.36311	0.00508969	Glyma.11g002100	185	UniRef100_A0A445HUY0 Uncharacterized protein n=2 Tax=Glycine soja TaxID=3848 RepID=A0A445HUY0_GLYSO	3e-133	99.46	UniRef100_UPI00098D9DA5 uncharacterized protein LOC109814619 isoform X1 n=2 Tax=Cajanus cajan TaxID=3821 RepID=UPI00098D9DA5	2e-93	99.46	AT4G33800	AT4G33800.1 | Symbols: | unknown protein; Has 30201 Blast hits to 17322 proteins in 780 species: Archae - 12; Bacteria - 1396; Metazoa - 17338; Fungi - 3422; Plants - 5037; Viruses - 0; Other Eukaryotes - 2996 (source: NCBI BLink). | chr4:16210404-16211307 REVERSE LENGTH=170	2e-23	82.7	NA	NA	GO:0003674	molecular function;	GO:0005634	nucleus	NA	NA	AT4G33800
Glyma.13G068800	-4.16851	5.74979e-19	Glyma.13g068800	528	UniRef100_O49858 Cytochrome P450 82A3 n=3 Tax=Soja TaxID=1462606 RepID=C82A3_SOYBN	0	99.81	UniRef100_O49858 Cytochrome P450 82A3 n=3 Tax=Soja TaxID=1462606 RepID=C82A3_SOYBN	0	99.81	AT4G31940	AT4G31940.1 | Symbols: CYP82C4 | cytochrome P450, family 82, subfamily C, polypeptide 4 | chr4:15452040-15453966 FORWARD LENGTH=524	4e-177	94.89	GO:0010039 GO:0055114 GO:0071281 GO:0098542 GO:0106146	response to iron ion; oxidation-reduction process; cellular response to iron ion; defense response to other organism; sideretin biosynthesis;	GO:0004497 GO:0005506 GO:0016709 GO:0020037 GO:0106144	monooxygenase activity; iron ion binding; oxidoreductase activity, acting on paired donors, with incorporation or reduction of molecular oxygen, NAD(P)H as one donor, and incorporation of one atom of oxygen; heme binding; fraxetin 5-hydroxylase activity;	GO:0009507 GO:0016020 GO:0016021	chloroplast; membrane; integral component of membrane	PF00067	p450;	AT4G31940|CYP82C4|cytochrome P450, family 82, subfamily C, polypeptide 4|F11C18.7
Glyma.15G067300	-4.06268	0.0021859	Glyma.15g067300	577	UniRef100_I1MEA0 Uncharacterized protein n=1 Tax=Glycine max TaxID=3847 RepID=I1MEA0_SOYBN	0	99.83	UniRef100_A0A445GQB4 External alternative NAD(P)H-ubiquinone oxidoreductase B2, mitochondrial n=1 Tax=Glycine soja TaxID=3848 RepID=A0A445GQB4_GLYSO	0	99.83	AT4G21490	AT4G21490.1 | Symbols: NDB3 | NAD(P)H dehydrogenase B3 | chr4:11436495-11439326 REVERSE LENGTH=580	0	99.83	NA	NA	GO:0003954	NADH dehydrogenase activity;	GO:0005739	mitochondrion	PF00070	Pyr_redox;	AT4G21490
Glyma.08G269000	-4.01069	0.000861861	Glyma.08g269000	642	UniRef100_A0A0B2RRU0 Protein INVOLVED IN DE NOVO 2 isoform A n=2 Tax=Soja TaxID=1462606 RepID=A0A0B2RRU0_GLYSO	0	99.84	UniRef100_A0A0B2RRU0 Protein INVOLVED IN DE NOVO 2 isoform A n=2 Tax=Soja TaxID=1462606 RepID=A0A0B2RRU0_GLYSO	0	99.84	AT3G48670	AT3G48670.1 | Symbols: IDN2, RDM12 | XH/XS domain-containing protein | chr3:18031240-18033615 FORWARD LENGTH=647	0	97.35	GO:0006306 GO:0006342 GO:0010569 GO:0031047 GO:0046686	DNA methylation; chromatin silencing; regulation of double-strand break repair via homologous recombination; gene silencing by RNA; response to cadmium ion;	GO:0003723 GO:0005515	RNA binding; protein binding;	GO:0005737	cytoplasm	PF03470 PF03468 PF03469	zf-XS; XS; XH;	AT3G48670|IDN2|RDM12|INVOLVED IN DE NOVO 2|RNA-DIRECTED DNA METHYLATION 12|T8P19.180
Glyma.01G191700	-3.79937	1.01544e-08	Glyma.01g191700	300	UniRef100_I1J9C5 Fe2OG dioxygenase domain-containing protein n=1 Tax=Glycine max TaxID=3847 RepID=I1J9C5_SOYBN	0	99.67	UniRef100_I1J9C5 Fe2OG dioxygenase domain-containing protein n=1 Tax=Glycine max TaxID=3847 RepID=I1J9C5_SOYBN	0	99.67	AT4G33910	AT4G33910.1 | Symbols: | 2-oxoglutarate (2OG) and Fe(II)-dependent oxygenase superfamily protein | chr4:16256943-16258614 REVERSE LENGTH=288	1e-126	94.33	GO:0018401 GO:0055114	peptidyl-proline hydroxylation to 4-hydroxy-L-proline; oxidation-reduction process;	GO:0004656 GO:0005506 GO:0031418	procollagen-proline 4-dioxygenase activity; iron ion binding; L-ascorbic acid binding;	GO:0005783 GO:0005789 GO:0005794 GO:0005797 GO:0016021	endoplasmic reticulum; endoplasmic reticulum membrane; Golgi apparatus; Golgi medial cisterna; integral component of membrane	PF13640	2OG-FeII_Oxy_3;	AT4G33910|F17I5.100|F17I5_100
Glyma.07G048100	-3.76251	1.47236e-05	Glyma.07g048100	309	UniRef100_I1KHM3 NAC domain-containing protein n=1 Tax=Glycine max TaxID=3847 RepID=I1KHM3_SOYBN	0	99.68	UniRef100_I1KHM3 NAC domain-containing protein n=1 Tax=Glycine max TaxID=3847 RepID=I1KHM3_SOYBN	0	99.68	AT3G49530	AT3G49530.1 | Symbols: ANAC062, NTL6, NAC062 | NAC domain containing protein 62 | chr3:18362639-18364717 REVERSE LENGTH=469	6e-41	50.49	GO:0006355 GO:0009814 GO:0010200 GO:0070417 GO:1900103	regulation of transcription, DNA-templated; defense response, incompatible interaction; response to chitin; cellular response to cold; positive regulation of endoplasmic reticulum unfolded protein response;	GO:0003700 GO:0043621 GO:0044212	DNA-binding transcription factor activity; protein self-association; transcription regulatory region DNA binding;	GO:0005634 GO:0005886 GO:0016021	nucleus; plasma membrane; integral component of membrane	PF02365	NAM;	AT3G49530|ANAC062|NTL6|NAC062|NAC domain containing protein 62|NTM1 (NAC WITH TRANSMEMBRANE MOTIF 1)-LIKE 6|T9C5.120
Glyma.17G065300	-3.71732	0.00909676	Glyma.17g065300	293	UniRef100_I1MSS9 Xyloglucan endotransglucosylase/hydrolase n=2 Tax=Soja TaxID=1462606 RepID=I1MSS9_SOYBN	0	99.66	UniRef100_I1MSS9 Xyloglucan endotransglucosylase/hydrolase n=2 Tax=Soja TaxID=1462606 RepID=I1MSS9_SOYBN	0	99.66	AT4G25810	AT4G25810.1 | Symbols: XTR6, XTH23 | xyloglucan endotransglycosylase 6 | chr4:13128694-13129715 FORWARD LENGTH=286	1e-158	95.9	GO:0010411 GO:0042546 GO:0071555	xyloglucan metabolic process; cell wall biogenesis; cell wall organization;	GO:0004553 GO:0016762	hydrolase activity, hydrolyzing O-glycosyl compounds; xyloglucan:xyloglucosyl transferase activity;	GO:0005576 GO:0005618 GO:0005794 GO:0048046	extracellular region; cell wall; Golgi apparatus; apoplast	PF06955 PF00722	XET_C; Glyco_hydro_16;	AT4G25810|XTR6|XTH23|xyloglucan endotransglycosylase 6|xyloglucan endotransglucosylase/hydrolase 23|F14M19.90|F14M19_90
Glyma.15G042500	-3.65695	0.00705858	Glyma.15g042500	471	UniRef100_I1MDK4 3-ketoacyl-CoA synthase n=2 Tax=Soja TaxID=1462606 RepID=I1MDK4_SOYBN	0	99.79	UniRef100_I1MDK4 3-ketoacyl-CoA synthase n=2 Tax=Soja TaxID=1462606 RepID=I1MDK4_SOYBN	0	99.79	AT2G28630	AT2G28630.1 | Symbols: KCS12 | 3-ketoacyl-CoA synthase 12 | chr2:12275719-12277149 REVERSE LENGTH=476	0	95.75	GO:0006633	fatty acid biosynthetic process;	GO:0102336 GO:0102337 GO:0102338 GO:0102756	3-oxo-arachidoyl-CoA synthase activity; 3-oxo-cerotoyl-CoA synthase activity; 3-oxo-lignoceronyl-CoA synthase activity; very-long-chain 3-ketoacyl-CoA synthase activity;	GO:0005783 GO:0009507 GO:0016020	endoplasmic reticulum; chloroplast; membrane	PF08541 PF08392	ACP_syn_III_C; FAE1_CUT1_RppA;	AT2G28630|KCS12|3-ketoacyl-CoA synthase 12|T8O18.8|T8O18_8
Glyma.13G246600	-3.64108	8.32864e-09	Glyma.13g246600	577	UniRef100_K7M1Q3 Uncharacterized protein n=2 Tax=Soja TaxID=1462606 RepID=K7M1Q3_SOYBN	0	99.83	UniRef100_A0A445GQB4 External alternative NAD(P)H-ubiquinone oxidoreductase B2, mitochondrial n=1 Tax=Glycine soja TaxID=3848 RepID=A0A445GQB4_GLYSO	0	99.83	AT4G21490	AT4G21490.1 | Symbols: NDB3 | NAD(P)H dehydrogenase B3 | chr4:11436495-11439326 REVERSE LENGTH=580	0	99.83	NA	NA	GO:0003954	NADH dehydrogenase activity;	GO:0005739	mitochondrion	PF00070	Pyr_redox;	AT4G21490
Glyma.02G157900	-3.43791	0.000861861	Glyma.02g157900	88	UniRef100_A0A0R0KXL5 Uncharacterized protein n=3 Tax=Soja TaxID=1462606 RepID=A0A0R0KXL5_SOYBN	5e-56	98.86	UniRef100_UPI000A2B1807 uncharacterized protein LOC107605252 isoform X1 n=2 Tax=Arachis ipaensis TaxID=130454 RepID=UPI000A2B1807	2e-43	98.86	AT4G39235	AT4G39235.1 | Symbols: | unknown protein; BEST Arabidopsis thaliana protein match is: unknown protein (TAIR:AT3G05570.1); Has 30201 Blast hits to 17322 proteins in 780 species: Archae - 12; Bacteria - 1396; Metazoa - 17338; Fungi - 3422; Plants - 5037; Viruses - 0; Other Eukaryotes - 2996 (source: NCBI BLink). | chr4:18268514-18269034 FORWARD LENGTH=86	2e-34	96.59	GO:0008150	biological process;	GO:0003674	molecular function;	GO:0005634	nucleus	NA	NA	AT4G39235
Glyma.06G193500	-3.37632	1.04511e-06	Glyma.06g193500	236	UniRef100_A0A0B2R8K4 Glutathione S-transferase U9 n=2 Tax=Soja TaxID=1462606 RepID=A0A0B2R8K4_GLYSO	5e-172	99.58	UniRef100_A0A0B2R8K4 Glutathione S-transferase U9 n=2 Tax=Soja TaxID=1462606 RepID=A0A0B2R8K4_GLYSO	5e-172	99.58	AT5G62480	AT5G62480.1 | Symbols: ATGSTU9, GST14, GST14B, GSTU9 | glutathione S-transferase tau 9 | chr5:25088775-25089566 REVERSE LENGTH=240	7e-84	95.34	GO:0006749 GO:0009407	glutathione metabolic process; toxin catabolic process;	GO:0004364	glutathione transferase activity;	GO:0005634 GO:0005737 GO:0005829	nucleus; cytoplasm; cytosol	PF13417	GST_N_3;	AT5G62480|ATGSTU9|GST14|GST14B|GSTU9|glutathione S-transferase tau 9|GLUTATHIONE S-TRANSFERASE 14|GLUTATHIONE S-TRANSFERASE 14B|K19B1.9|K19B1_9|GLUTATHIONE S-TRANSFERASE 14|GLUTATHIONE S-TRANSFERASE 14B
Glyma.02G264900	-3.30751	0.00611611	Glyma.02g264900	248	UniRef100_I1JIG1 Uncharacterized protein n=3 Tax=Soja TaxID=1462606 RepID=I1JIG1_SOYBN	0	99.6	UniRef100_A0A151U172 Transcription factor MYB44 n=2 Tax=Cajanus cajan TaxID=3821 RepID=A0A151U172_CAJCA	8e-98	99.6	AT4G37260	AT4G37260.1 | Symbols: MYB73, ATMYB73 | myb domain protein 73 | chr4:17540602-17541564 FORWARD LENGTH=320	5e-52	44.76	GO:0006355 GO:0010200 GO:0010929 GO:0019760 GO:1901001	regulation of transcription, DNA-templated; response to chitin; positive regulation of auxin mediated signaling pathway; glucosinolate metabolic process; negative regulation of response to salt stress;	GO:0003700 GO:0005515 GO:0043565 GO:0044212	DNA-binding transcription factor activity; protein binding; sequence-specific DNA binding; transcription regulatory region DNA binding;	GO:0005634	nucleus	PF00249	Myb_DNA-binding;	AT4G37260|MYB73|ATMYB73|myb domain protein 73|AP22.97|AP22_97
Glyma.17G092800	-3.02533	0.000412996	Glyma.17g092800	116	UniRef100_A0A0R0FKI8 Uncharacterized protein n=2 Tax=Soja TaxID=1462606 RepID=A0A0R0FKI8_SOYBN	1e-77	99.14	UniRef100_A0A151SNA7 Snakin-2 n=1 Tax=Cajanus cajan TaxID=3821 RepID=A0A151SNA7_CAJCA	5e-66	99.14	AT5G14920	AT5G14920.1 | Symbols: | Gibberellin-regulated family protein | chr5:4826598-4827761 FORWARD LENGTH=275	1e-23	53.45	GO:0009651 GO:0009737 GO:0009739 GO:0009740 GO:2000377	response to salt stress; response to abscisic acid; response to gibberellin; gibberellic acid mediated signaling pathway; regulation of reactive oxygen species metabolic process;	GO:0005515	protein binding;	GO:0005576 GO:0005886 GO:0009536	extracellular region; plasma membrane; plastid	PF02704	GASA;	AT5G14920|GASA14|A-stimulated in Arabidopsis 14|F2G14.40|F2G14_40
Glyma.01G040900	-2.97774	0.00119808	Glyma.01g040900	1033	UniRef100_K7K1P9 Uncharacterized protein n=2 Tax=Soja TaxID=1462606 RepID=K7K1P9_SOYBN	0	99.9	UniRef100_UPI000F7CCCD0 pre-mRNA-splicing factor ATP-dependent RNA helicase DEAH1-like isoform X3 n=1 Tax=Abrus precatorius TaxID=3816 RepID=UPI000F7CCCD0	0	99.61	AT1G32490	AT1G32490.1 | Symbols: EMB2733, ESP3 | RNA helicase family protein | chr1:11742356-11749286 REVERSE LENGTH=1044	0	99.42	GO:0006397 GO:0008380 GO:0009793 GO:0035194	mRNA processing; RNA splicing; embryo development ending in seed dormancy; posttranscriptional gene silencing by RNA;	GO:0003723 GO:0003724 GO:0005524	RNA binding; RNA helicase activity; ATP binding;	GO:0005622 GO:0005634 GO:0005681 GO:0016020	intracellular; nucleus; spliceosomal complex; membrane	PF00270 PF00271 PF04408 PF07717	DEAD; Helicase_C; HA2; OB_NTP_bind;	AT1G32490|EMB2733|ESP3|GSM1|RSW12|EMBRYO DEFECTIVE 2733|ENHANCED SILENCING PHENOTYPE 3|glucose-hypersensitive mutant 1||F5D14.27|F5D14_27
Glyma.10G295900	-2.75864	0.000451706	Glyma.10g295900	171	UniRef100_A0A445IUT8 Uncharacterized protein n=1 Tax=Glycine soja TaxID=3848 RepID=A0A445IUT8_GLYSO	1e-116	99.42	UniRef100_V5N8N3 Sugar porter n=1 Tax=Phaseolus vulgaris TaxID=3885 RepID=V5N8N3_PHAVU	9e-75	97.08	AT2G43235	AT2G43235.1 | Symbols: | unknown protein; FUNCTIONS IN: molecular_function unknown; INVOLVED IN: biological_process unknown; LOCATED IN: chloroplast; EXPRESSED IN: 22 plant structures; EXPRESSED DURING: 13 growth stages; Has 41 Blast hits to 41 proteins in 16 species: Archae - 0; Bacteria - 0; Metazoa - 0; Fungi - 0; Plants - 40; Viruses - 0; Other Eukaryotes - 1 (source: NCBI BLink). | chr2:1796…	1e-10	66.67	GO:0008150	biological process;	GO:0003674	molecular function;	GO:0016021	integral component of membrane	NA	NA	AT2G43235
Glyma.11G149198	-2.71151	0.00819521	Glyma.11g149198	81	UniRef100_I1LKA1 Uncharacterized protein n=1 Tax=Glycine max TaxID=3847 RepID=I1LKA1_SOYBN	2e-47	98.77	NA	NA	NA	NA	NA	NA	NA	NA	NA	NA	NA	NA	NA	NA	NA	NA
Glyma.08G289300	-2.67414	0.00404835	Glyma.08g289300	74	UniRef100_K7L9K5 Uncharacterized protein n=2 Tax=Soja TaxID=1462606 RepID=K7L9K5_SOYBN	4e-44	98.65	UniRef100_A0A4D6L179 Myc-type n=1 Tax=Vigna unguiculata TaxID=3917 RepID=A0A4D6L179_VIGUN	8e-38	98.65	NA	NA	NA	NA	NA	NA	NA	NA	NA	NA	NA	NA	AT1G23965
Glyma.04G160301	-2.67397	0.00824498	Glyma.04g160301	148	UniRef100_A0A0B2P1A6 Cleavage stimulation factor subunit 1 n=1 Tax=Glycine soja TaxID=3848 RepID=A0A0B2P1A6_GLYSO	7e-104	99.32	UniRef100_A0A0B2P1A6 Cleavage stimulation factor subunit 1 n=1 Tax=Glycine soja TaxID=3848 RepID=A0A0B2P1A6_GLYSO	7e-104	99.32	AT5G60940	AT5G60940.1 | Symbols: | Transducin/WD40 repeat-like superfamily protein | chr5:24523092-24525655 FORWARD LENGTH=429	5e-81	99.32	GO:0006397	mRNA processing;	NA	NA	GO:0005737 GO:0005848 GO:0080008	cytoplasm; mRNA cleavage stimulating factor complex; Cul4-RING E3 ubiquitin ligase complex	PF00400	WD40;	AT5G60940|CSTF50|MSL3.60|MSL3_60
Glyma.02G085600	-2.56487	0.000644726	Glyma.02g085600	893	UniRef100_K7K753 C1_2 domain-containing protein n=3 Tax=Soja TaxID=1462606 RepID=K7K753_SOYBN	0	99.89	UniRef100_K7K753 C1_2 domain-containing protein n=3 Tax=Soja TaxID=1462606 RepID=K7K753_SOYBN	0	99.89	AT3G12580	AT3G12580.1 | Symbols: HSP70, ATHSP70 | heat shock protein 70 | chr3:3991487-3993689 REVERSE LENGTH=650	0	68.65	GO:0006457 GO:0006986 GO:0009266 GO:0009408 GO:0009615 GO:0009617 GO:0016567 GO:0034620 GO:0042026 GO:0046686 GO:0051085	protein folding; response to unfolded protein; response to temperature stimulus; response to heat; response to virus; response to bacterium; protein ubiquitination; cellular response to unfolded protein; protein refolding; response to cadmium ion; chaperone cofactor-dependent protein refolding;	GO:0005524 GO:0016887 GO:0031072 GO:0031625 GO:0042623 GO:0044183 GO:0051082 GO:0051787	ATP binding; ATPase activity; heat shock protein binding; ubiquitin protein ligase binding; ATPase activity, coupled; protein folding chaperone; unfolded protein binding; misfolded protein binding;	GO:0005618 GO:0005634 GO:0005737 GO:0005739 GO:0005774 GO:0005794 GO:0005829 GO:0005886 GO:0009507	cell wall; nucleus; cytoplasm; mitochondrion; vacuolar membrane; Golgi apparatus; cytosol; plasma membrane; chloroplast	PF00012	HSP70;	AT3G12580|HSP70|ATHSP70|HSC70-4|heat shock protein 70|ARABIDOPSIS HEAT SHOCK PROTEIN 70|T2E22.11
Glyma.13G035900	-2.54826	0.000781441	Glyma.13g035900	740	UniRef100_A0A445HAF5 Wall-associated receptor kinase 5 isoform B n=1 Tax=Glycine soja TaxID=3848 RepID=A0A445HAF5_GLYSO	0	99.86	UniRef100_A0A445HAF5 Wall-associated receptor kinase 5 isoform B n=1 Tax=Glycine soja TaxID=3848 RepID=A0A445HAF5_GLYSO	0	99.86	AT1G21230	AT1G21230.1 | Symbols: WAK5 | wall associated kinase 5 | chr1:7429980-7432346 FORWARD LENGTH=733	0	96.22	GO:0006468 GO:0007166	protein phosphorylation; cell surface receptor signaling pathway;	GO:0004674 GO:0005509 GO:0005524 GO:0016301 GO:0030247	protein serine/threonine kinase activity; calcium ion binding; ATP binding; kinase activity; polysaccharide binding;	GO:0005576 GO:0005886 GO:0016021	extracellular region; plasma membrane; integral component of membrane	PF07645 PF13947 PF00069 PF07645 PF00069	EGF_CA; GUB_WAK_bind; Pkinase; EGF_CA; Pkinase;	AT1G21230|WAK5|wall associated kinase 5|F16F4.9|F16F4_9
Glyma.05G011800	-2.45068	0.00101951	Glyma.05g011800	843	UniRef100_I1K1C1 Uncharacterized protein n=2 Tax=Soja TaxID=1462606 RepID=I1K1C1_SOYBN	0	99.88	UniRef100_A0A445KI93 Transcriptional corepressor LEUNIG isoform C n=1 Tax=Glycine soja TaxID=3848 RepID=A0A445KI93_GLYSO	0	99.88	AT4G32551	AT4G32551.2 | Symbols: LUG | LisH dimerisation motif;WD40/YVTN repeat-like-containing domain | chr4:15707863-15713359 FORWARD LENGTH=969	0	99.64	GO:0001666 GO:0006974 GO:0006979 GO:0009414 GO:0009611 GO:0009617 GO:0009620 GO:0009624 GO:0009733 GO:0009908 GO:0009909 GO:0009944 GO:0010073 GO:0010272 GO:0010393 GO:0030154 GO:0045892 GO:0045995 GO:0046898 GO:0048359 GO:0051512 GO:0071217 GO:0080001 GO:1902074 GO:1902183 GO:2000024	response to hypoxia; cellular response to DNA damage stimulus; response to oxidative stress; response to water deprivation; response to wounding; response to bacterium; response to fungus; response to nematode; response to auxin; flower development; regulation of flower development; polarity specification of adaxial/abaxial axis; meristem maintenance; response to silver ion; galacturonan metaboli…	GO:0005515 GO:0046982	protein binding; protein heterodimerization activity;	GO:0005634 GO:0005737	nucleus; cytoplasm	PF08513 PF00400	LisH; WD40;	AT4G32551|LUG|RON2|LEUNIG|ROTUNDA 2|L23H3.30|L23H3_30
Glyma.10G236500	-2.43318	0.00568986	Glyma.10g236500	170	UniRef100_A0A0R0I2K0 Longin domain-containing protein n=1 Tax=Glycine max TaxID=3847 RepID=A0A0R0I2K0_SOYBN	2e-121	99.41	UniRef100_A0A0R0I2K0 Longin domain-containing protein n=1 Tax=Glycine max TaxID=3847 RepID=A0A0R0I2K0_SOYBN	2e-121	99.41	AT5G52270	AT5G52270.1 | Symbols: | SNARE-like superfamily protein | chr5:21221643-21222600 REVERSE LENGTH=214	1e-59	97.65	NA	NA	NA	NA	GO:0005634	nucleus	PF13774	Longin;	AT5G52270
Glyma.14G084300	-2.42688	0.000861861	Glyma.14g084300	279	UniRef100_A0A445H3P5 NAC domain-containing protein 30 isoform A n=2 Tax=Soja TaxID=1462606 RepID=A0A445H3P5_GLYSO	0	99.64	UniRef100_A0A445H3P5 NAC domain-containing protein 30 isoform A n=2 Tax=Soja TaxID=1462606 RepID=A0A445H3P5_GLYSO	0	99.64	AT1G32510	AT1G32510.1 | Symbols: ANAC011, NAC011 | NAC domain containing protein 11 | chr1:11757000-11758118 FORWARD LENGTH=283	1e-22	70.97	GO:0006355	regulation of transcription, DNA-templated;	GO:0003677 GO:0003700	DNA binding; DNA-binding transcription factor activity;	GO:0005634	nucleus	PF02365	NAM;	AT1G32510|ANAC011|NAC011|NAC domain containing protein 11|F5D14.30|F5D14_30
Glyma.07G048000	-2.27767	0.00337503	Glyma.07g048000	406	UniRef100_I1KHM1 NAC domain-containing protein n=1 Tax=Glycine max TaxID=3847 RepID=I1KHM1_SOYBN	0	99.75	UniRef100_I1KHM1 NAC domain-containing protein n=1 Tax=Glycine max TaxID=3847 RepID=I1KHM1_SOYBN	0	99.75	AT4G35580	AT4G35580.2 | Symbols: NTL9 | NAC transcription factor-like 9 | chr4:16888534-16890744 REVERSE LENGTH=534	2e-40	38.92	GO:0006355 GO:0031347 GO:0045892	regulation of transcription, DNA-templated; regulation of defense response; negative regulation of transcription, DNA-templated;	GO:0003700 GO:0005515 GO:0005516	DNA-binding transcription factor activity; protein binding; calmodulin binding;	GO:0005634	nucleus	PF02365	NAM;	AT4G35580|NTL9|CBNAC|NAC transcription factor-like 9|calmodulin-binding NAC protein|F8D20.90|F8D20_90
Glyma.16G016700	-2.24008	0.00851142	Glyma.16g016700	401	UniRef100_I1MKA2 NAC domain-containing protein n=1 Tax=Glycine max TaxID=3847 RepID=I1MKA2_SOYBN	0	99.75	UniRef100_I1MKA2 NAC domain-containing protein n=1 Tax=Glycine max TaxID=3847 RepID=I1MKA2_SOYBN	0	99.75	AT4G35580	AT4G35580.2 | Symbols: NTL9 | NAC transcription factor-like 9 | chr4:16888534-16890744 REVERSE LENGTH=534	5e-41	40.65	GO:0006355 GO:0031347 GO:0045892	regulation of transcription, DNA-templated; regulation of defense response; negative regulation of transcription, DNA-templated;	GO:0003700 GO:0005515 GO:0005516	DNA-binding transcription factor activity; protein binding; calmodulin binding;	GO:0005634	nucleus	PF02365	NAM;	AT4G35580|NTL9|CBNAC|NAC transcription factor-like 9|calmodulin-binding NAC protein|F8D20.90|F8D20_90
Glyma.18G236167	-2.17446	0.00611611	Glyma.18g236167	327	UniRef100_UPI0007191CE2 nucleolar protein 14 n=1 Tax=Glycine max TaxID=3847 RepID=UPI0007191CE2	0	99.39	UniRef100_UPI0007191CE2 nucleolar protein 14 n=1 Tax=Glycine max TaxID=3847 RepID=UPI0007191CE2	0	99.39	AT1G69070	AT1G69070.1 | Symbols: | FUNCTIONS IN: molecular_function unknown; INVOLVED IN: biological_process unknown; LOCATED IN: cellular_component unknown; EXPRESSED IN: 23 plant structures; EXPRESSED DURING: 13 growth stages; CONTAINS InterPro DOMAIN/s: Nop14-like protein (InterPro:IPR007276); Has 69842 Blast hits to 35213 proteins in 1572 species: Archae - 363; Bacteria - 20593; Metazoa - 20851; Fungi …	5e-41	76.15	NA	NA	GO:0003674	molecular function;	GO:0005634 GO:0005829	nucleus; cytosol	PF04147	Nop14;	AT1G69070
Glyma.02G051700	-2.11943	0.000150818	Glyma.02g051700	849	UniRef100_I1JCK7 Beta-galactosidase n=1 Tax=Glycine max TaxID=3847 RepID=I1JCK7_SOYBN	0	99.88	UniRef100_I1JCK7 Beta-galactosidase n=1 Tax=Glycine max TaxID=3847 RepID=I1JCK7_SOYBN	0	99.88	AT4G36360	AT4G36360.1 | Symbols: BGAL3 | beta-galactosidase 3 | chr4:17176840-17181143 REVERSE LENGTH=856	0	98.82	GO:0005975	carbohydrate metabolic process;	GO:0004565 GO:0030246	beta-galactosidase activity; carbohydrate binding;	GO:0005576 GO:0005618 GO:0005773 GO:0005886 GO:0009505 GO:0048046	extracellular region; cell wall; vacuole; plasma membrane; plant-type cell wall; apoplast	PF02140 PF01301	Gal_Lectin; Glyco_hydro_35;	AT4G36360|BGAL3|beta-galactosidase 3|F23E13.200|F23E13_200
Glyma.13G068200	-2.09192	0.000265801	Glyma.13g068200	541	UniRef100_A0A445HC84 Protein NRT1/ PTR FAMILY 5.8 isoform A n=4 Tax=Soja TaxID=1462606 RepID=A0A445HC84_GLYSO	0	99.82	UniRef100_A0A445HC84 Protein NRT1/ PTR FAMILY 5.8 isoform A n=4 Tax=Soja TaxID=1462606 RepID=A0A445HC84_GLYSO	0	99.82	AT5G14940	AT5G14940.1 | Symbols: | Major facilitator superfamily protein | chr5:4831748-4834312 REVERSE LENGTH=552	0	99.63	GO:0009624	response to nematode;	GO:0015171 GO:0015333 GO:0035673 GO:1904680	amino acid transmembrane transporter activity; peptide:proton symporter activity; oligopeptide transmembrane transporter activity; peptide transmembrane transporter activity;	GO:0016021	integral component of membrane	PF07690	MFS_1;	AT5G14940|F2G14.60|F2G14_60
Glyma.20G158000	-2.08014	0.00639538	Glyma.20g158000	221	UniRef100_A0A0B2QYM5 25.3 kDa vesicle transport protein n=2 Tax=Soja TaxID=1462606 RepID=A0A0B2QYM5_GLYSO	1e-162	99.55	UniRef100_A0A0B2QYM5 25.3 kDa vesicle transport protein n=2 Tax=Soja TaxID=1462606 RepID=A0A0B2QYM5_GLYSO	1e-162	99.55	AT5G52270	AT5G52270.1 | Symbols: | SNARE-like superfamily protein | chr5:21221643-21222600 REVERSE LENGTH=214	5e-60	73.76	NA	NA	NA	NA	GO:0005634	nucleus	PF13774	Longin;	AT5G52270
Glyma.17G202600	-2.05559	0.00592357	Glyma.17g202600	400	UniRef100_A0A0B2PSK9 Protein MARD1 isoform A n=3 Tax=Soja TaxID=1462606 RepID=A0A0B2PSK9_GLYSO	0	99.75	UniRef100_A0A0B2PSK9 Protein MARD1 isoform A n=3 Tax=Soja TaxID=1462606 RepID=A0A0B2PSK9_GLYSO	0	99.75	AT5G11460	AT5G11460.1 | Symbols: | Protein of unknown function (DUF581) | chr5:3657064-3658388 REVERSE LENGTH=344	2e-33	90.25	GO:0016049 GO:0042594 GO:0090351 GO:1902074	cell growth; response to starvation; seedling development; response to salt;	GO:0005515 GO:0019900 GO:0046872	protein binding; kinase binding; metal ion binding;	GO:0005634 GO:0005737 GO:0005783	nucleus; cytoplasm; endoplasmic reticulum	PF04570	zf-FLZ;	AT5G11460|FLZ10|FCS like zinc finger 10|F15N18.50|F15N18_50
Glyma.04G123700	-2.04589	5.78874e-07	Glyma.04g123700	715	UniRef100_I1JVV4 Uncharacterized protein n=1 Tax=Glycine max TaxID=3847 RepID=I1JVV4_SOYBN	0	99.86	UniRef100_UPI000F7C4905 urea-proton symporter DUR3 n=1 Tax=Abrus precatorius TaxID=3816 RepID=UPI000F7C4905	0	99.86	AT5G45380	AT5G45380.1 | Symbols: ATDUR3, DUR3 | solute:sodium symporters;urea transmembrane transporters | chr5:18391337-18395696 FORWARD LENGTH=704	0	98.04	GO:0006995 GO:0071918	cellular response to nitrogen starvation; urea transmembrane transport;	GO:0015204 GO:0015370	urea transmembrane transporter activity; solute:sodium symporter activity;	GO:0005886 GO:0009507	plasma membrane; chloroplast	PF00474	SSF;	AT5G45380|ATDUR3|DUR3|DEGRADATION OF UREA 3|MFC19.5|MFC19_5
Glyma.13G293600	-2.02703	0.000751941	Glyma.13g293600	193	UniRef100_I1M3P2 Prohibitin n=1 Tax=Glycine max TaxID=3847 RepID=I1M3P2_SOYBN	2e-134	99.48	UniRef100_I1M3P2 Prohibitin n=1 Tax=Glycine max TaxID=3847 RepID=I1M3P2_SOYBN	2e-134	99.48	AT4G28510	AT4G28510.1 | Symbols: ATPHB1, PHB1 | prohibitin 1 | chr4:14084970-14086372 REVERSE LENGTH=288	5e-108	99.48	NA	NA	NA	NA	GO:0005739 GO:0005747 GO:0005774 GO:0009507 GO:0016021	mitochondrion; mitochondrial respiratory chain complex I; vacuolar membrane; chloroplast; integral component of membrane	PF01145	Band_7;	AT4G28510
Glyma.09G002500	-2.0207	0.00664925	Glyma.09g002500	343	UniRef100_I1KZR7 Peroxidase n=2 Tax=Soja TaxID=1462606 RepID=I1KZR7_SOYBN	0	99.71	UniRef100_I1KZR7 Peroxidase n=2 Tax=Soja TaxID=1462606 RepID=I1KZR7_SOYBN	0	99.71	AT2G22420	AT2G22420.1 | Symbols: | Peroxidase superfamily protein | chr2:9513341-9514484 FORWARD LENGTH=329	0	97.08	GO:0006979 GO:0009809 GO:0010228 GO:0042744 GO:0055114	response to oxidative stress; lignin biosynthetic process; vegetative to reproductive phase transition of meristem; hydrogen peroxide catabolic process; oxidation-reduction process;	GO:0004601 GO:0020037 GO:0046872	peroxidase activity; heme binding; metal ion binding;	GO:0005576 GO:0005773 GO:0005829 GO:0009505	extracellular region; vacuole; cytosol; plant-type cell wall	PF00141	peroxidase;	AT2G22420|PRX17|F14M13.18|F14M13_18
Glyma.12G013100	-1.98451	0.00279363	Glyma.12g013100	213	UniRef100_A0A0R0H093 SHSP domain-containing protein n=1 Tax=Glycine max TaxID=3847 RepID=A0A0R0H093_SOYBN	3e-152	99.53	UniRef100_A0A0R0H093 SHSP domain-containing protein n=1 Tax=Glycine max TaxID=3847 RepID=A0A0R0H093_SOYBN	3e-152	99.53	AT4G25200	AT4G25200.1 | Symbols: ATHSP23.6-MITO, HSP23.6-MITO | mitochondrion-localized small heat shock protein 23.6 | chr4:12917089-12917858 FORWARD LENGTH=210	2e-74	99.06	GO:0046686	response to cadmium ion;	GO:0003674	molecular function;	GO:0005739 GO:0009507	mitochondrion; chloroplast	PF00011	HSP20;	AT4G25200
Glyma.17G084700	-1.90329	6.47924e-05	Glyma.17g084700	813	UniRef100_K7MKM1 Uncharacterized protein n=3 Tax=Soja TaxID=1462606 RepID=K7MKM1_SOYBN	0	99.88	UniRef100_A0A445G412 Protein NBR1-like isoform C n=1 Tax=Glycine soja TaxID=3848 RepID=A0A445G412_GLYSO	0	77.86	AT4G24690	AT4G24690.1 | Symbols: | ubiquitin-associated (UBA)/TS-N domain-containing protein / octicosapeptide/Phox/Bemp1 (PB1) domain-containing protein | chr4:12741191-12744202 FORWARD LENGTH=704	5e-121	70.6	GO:0006914 GO:0015031 GO:0051258	autophagy; protein transport; protein polymerization;	GO:0005515 GO:0008270 GO:0043130	protein binding; zinc ion binding; ubiquitin binding;	GO:0005737 GO:0005773	cytoplasm; vacuole	PF00564 PF00569 PF16158	PB1; ZZ; N_BRCA1_IG;	AT4G24690|NBR1|AtNBR1|next to BRCA1 gene 1|Arabidopsis thaliana next to BRCA1 gene 1|F22K18.110|F22K18_110	Modulates ABA signaling, Overexpression lines show DEGs involved in stress responses.	https://doi.org/10.1038/s41598-020-64765-z
Glyma.02G013600	-1.86693	1.12038e-06	Glyma.02g013600	238	UniRef100_I1JBH2 Proteasome subunit alpha type n=2 Tax=Soja TaxID=1462606 RepID=I1JBH2_SOYBN	2e-174	99.58	UniRef100_I1JBH2 Proteasome subunit alpha type n=2 Tax=Soja TaxID=1462606 RepID=I1JBH2_SOYBN	2e-174	99.58	AT3G14290	AT3G14290.1 | Symbols: PAE2 | 20S proteasome alpha subunit E2 | chr3:4764364-4766381 FORWARD LENGTH=237	4e-175	99.58	GO:0006511 GO:0010498 GO:0010499 GO:0043161	ubiquitin-dependent protein catabolic process; proteasomal protein catabolic process; proteasomal ubiquitin-independent protein catabolic process; proteasome-mediated ubiquitin-dependent protein catabolic process;	GO:0004175 GO:0004298 GO:0004540	endopeptidase activity; threonine-type endopeptidase activity; ribonuclease activity;	GO:0000502 GO:0005634 GO:0005737 GO:0005829 GO:0005839 GO:0019773 GO:0022626	proteasome complex; nucleus; cytoplasm; cytosol; proteasome core complex; proteasome core complex, alpha-subunit complex; cytosolic ribosome	PF10584 PF00227	Proteasome_A_N; Proteasome;	AT3G14290|PAE2|20S proteasome alpha subunit E2|MLN21.1|20S PROTEASOME SUBUNIT PAE2
Glyma.06G078400	-1.86016	0.000861861	Glyma.06g078400	225	UniRef100_A0A0B2QDZ5 Gamma-glutamylcyclotransferase n=2 Tax=Soja TaxID=1462606 RepID=A0A0B2QDZ5_GLYSO	6e-166	99.56	UniRef100_A0A0B2QDZ5 Gamma-glutamylcyclotransferase n=2 Tax=Soja TaxID=1462606 RepID=A0A0B2QDZ5_GLYSO	6e-166	99.56	AT4G31290	AT4G31290.1 | Symbols: | ChaC-like family protein | chr4:15186851-15188278 FORWARD LENGTH=227	1e-115	99.56	GO:0006751	glutathione catabolic process;	GO:0003839	gamma-glutamylcyclotransferase activity;	GO:0005634 GO:0005737	nucleus; cytoplasm	PF04752	ChaC;	AT4G31290|GGCT2;2|AtGGCT2;2|gamma-glutamyl cyclotransferase 2;2|F8F16.110|F8F16_110
Glyma.09G173500	-1.80829	0.000511834	Glyma.09g173500	290	UniRef100_A0A0B2SHA7 Prohibitin n=2 Tax=Soja TaxID=1462606 RepID=A0A0B2SHA7_GLYSO	0	99.66	UniRef100_A0A0B2SHA7 Prohibitin n=2 Tax=Soja TaxID=1462606 RepID=A0A0B2SHA7_GLYSO	0	99.66	AT1G03860	AT1G03860.1 | Symbols: ATPHB2, PHB2 | prohibitin 2 | chr1:979611-981157 REVERSE LENGTH=286	1e-173	97.24	GO:0008150	biological process;	NA	NA	GO:0005576 GO:0005618 GO:0005739 GO:0005747 GO:0005773 GO:0005774 GO:0009507 GO:0009536 GO:0016021	extracellular region; cell wall; mitochondrion; mitochondrial respiratory chain complex I; vacuole; vacuolar membrane; chloroplast; plastid; integral component of membrane	PF01145	Band_7;	AT1G03860|ATPHB2|PHB2|prohibitin 2|F21M11.21|F21M11_21
Glyma.17G240700	-1.80396	0.00530737	Glyma.17g240700	286	UniRef100_K7MNN8 NAC domain-containing protein n=1 Tax=Glycine max TaxID=3847 RepID=K7MNN8_SOYBN	0	99.65	UniRef100_K7MNN8 NAC domain-containing protein n=1 Tax=Glycine max TaxID=3847 RepID=K7MNN8_SOYBN	0	99.65	AT1G32510	AT1G32510.1 | Symbols: ANAC011, NAC011 | NAC domain containing protein 11 | chr1:11757000-11758118 FORWARD LENGTH=283	2e-25	69.58	GO:0006355	regulation of transcription, DNA-templated;	GO:0003677 GO:0003700	DNA binding; DNA-binding transcription factor activity;	GO:0005634	nucleus	PF02365	NAM;	AT1G32510|ANAC011|NAC011|NAC domain containing protein 11|F5D14.30|F5D14_30
Glyma.11G247600	-1.77983	0.00146915	Glyma.11g247600	341	UniRef100_C6TD56 Glyceraldehyde-3-phosphate dehydrogenase n=2 Tax=Soja TaxID=1462606 RepID=C6TD56_SOYBN	0	99.71	UniRef100_C6TD56 Glyceraldehyde-3-phosphate dehydrogenase n=2 Tax=Soja TaxID=1462606 RepID=C6TD56_SOYBN	0	99.71	AT3G04120	AT3G04120.1 | Symbols: GAPC, GAPC-1, GAPC1 | glyceraldehyde-3-phosphate dehydrogenase C subunit 1 | chr3:1081077-1083131 FORWARD LENGTH=338	0	98.24	GO:0006094 GO:0006096 GO:0006979 GO:0009408 GO:0009744 GO:0010154 GO:0042542 GO:0046686 GO:0048316 GO:0051775 GO:0055114	gluconeogenesis; glycolytic process; response to oxidative stress; response to heat; response to sucrose; fruit development; response to hydrogen peroxide; response to cadmium ion; seed development; response to redox state; oxidation-reduction process;	GO:0003677 GO:0004365 GO:0005507 GO:0005515 GO:0008886 GO:0050661 GO:0051287	DNA binding; glyceraldehyde-3-phosphate dehydrogenase (NAD+) (phosphorylating) activity; copper ion binding; protein binding; glyceraldehyde-3-phosphate dehydrogenase (NADP+) (non-phosphorylating) activity; NADP binding; NAD binding;	GO:0005634 GO:0005737 GO:0005739 GO:0005740 GO:0005774 GO:0005829 GO:0005886 GO:0009507 GO:0048046	nucleus; cytoplasm; mitochondrion; mitochondrial envelope; vacuolar membrane; cytosol; plasma membrane; chloroplast; apoplast	PF00044 PF02800	Gp_dh_N; Gp_dh_C;	AT3G04120|GAPC|GAPC-1|GAPC1|GLYCERALDEHYDE-3-PHOSPHATE DEHYDROGENASE C SUBUNIT|glyceraldehyde-3-phosphate dehydrogenase C subunit 1|T6K12.26|T6K12_26|glyceraldehyde-3-phosphate dehydrogenase c subunit|GAPC1
Glyma.10G179100	-1.77589	0.00119808	Glyma.10g179100	388	UniRef100_I1LC37 Uncharacterized protein n=1 Tax=Glycine max TaxID=3847 RepID=I1LC37_SOYBN	0	99.74	UniRef100_UPI00098D7E55 uncharacterized protein LOC109792287 n=1 Tax=Cajanus cajan TaxID=3821 RepID=UPI00098D7E55	0	99.74	AT3G22970	AT3G22970.1 | Symbols: | Protein of unknown function (DUF506) _x0001_| chr3:8152592-8153881 FORWARD LENGTH=370	7e-140	99.74	GO:0008150	biological process;	GO:0003674	molecular function;	GO:0005634 GO:0009507	nucleus; chloroplast	PF04720	PDDEXK_6;	AT3G22970|F5N5.17
Glyma.02G072000	-1.75313	0.00438508	Glyma.02g072000	631	UniRef100_A0A0R0L043 YTH domain-containing protein n=1 Tax=Glycine max TaxID=3847 RepID=A0A0R0L043_SOYBN	0	99.84	UniRef100_A0A0R0L043 YTH domain-containing protein n=1 Tax=Glycine max TaxID=3847 RepID=A0A0R0L043_SOYBN	0	99.84	AT3G13460	AT3G13460.1 | Symbols: ECT2 | evolutionarily conserved C-terminal region 2 | chr3:4385274-4388220 REVERSE LENGTH=667	4e-122	91.44	NA	NA	GO:0003729 GO:0005515	mRNA binding; protein binding;	GO:0005634 GO:0005737 GO:0005829	nucleus; cytoplasm; cytosol	PF04146	YTH;	AT3G13460
Glyma.13G256300	-1.72843	0.00360595	Glyma.13g256300	716	UniRef100_K7M1V8 Uncharacterized protein n=2 Tax=Glycine max TaxID=3847 RepID=K7M1V8_SOYBN	0	99.86	UniRef100_UPI00103AD690 KH domain-containing protein HEN4-like isoform X3 n=1 Tax=Glycine soja TaxID=3848 RepID=UPI00103AD690	0	99.86	AT5G64390	AT5G64390.3 | Symbols: HEN4 | RNA-binding KH domain-containing protein | chr5:25743442-25747380 FORWARD LENGTH=866	2e-106	93.58	GO:0006397 GO:0010093	mRNA processing; specification of floral organ identity;	GO:0003723	RNA binding;	GO:0005634	nucleus	PF00013	KH_1;	AT5G64390|HEN4|HUA ENHANCER 4|MSJ1.23|MSJ1_23
Glyma.01G217500	-1.69821	0.00611611	Glyma.01g217500	435	UniRef100_I1JA49 Uncharacterized protein n=1 Tax=Glycine max TaxID=3847 RepID=I1JA49_SOYBN	0	99.77	UniRef100_A0A445M6S1 Transcription factor MYB3R-5 isoform A n=1 Tax=Glycine soja TaxID=3848 RepID=A0A445M6S1_GLYSO	0	99.08	AT5G02320	AT5G02320.1 | Symbols: ATMYB3R5, MYB3R-5 | myb domain protein 3r-5 | chr5:483445-486347 REVERSE LENGTH=548	1e-77	85.75	GO:0008285 GO:0009723 GO:0009751 GO:0045892	negative regulation of cell population proliferation; response to ethylene; response to salicylic acid; negative regulation of transcription, DNA-templated;	GO:0003700	DNA-binding transcription factor activity;	GO:0005634	nucleus	PF00249	Myb_DNA-binding;	AT5G02320|ATMYB3R5|MYB3R-5|ARABIDOPSIS THALIANA MYB DOMAIN PROTEIN 3R5|myb domain protein 3r-5|T1E22.80|T1E22_80
Glyma.17G006100	-1.63074	0.000107926	Glyma.17g006100	742	UniRef100_I1MQY0 Uncharacterized protein n=1 Tax=Glycine max TaxID=3847 RepID=I1MQY0_SOYBN	0	99.87	UniRef100_A0A445G018 Oligopeptide transporter 3 n=1 Tax=Glycine soja TaxID=3848 RepID=A0A445G018_GLYSO	0	99.87	AT4G16370	AT4G16370.1 | Symbols: ATOPT3, OPT3 | oligopeptide transporter | chr4:9247514-9250071 REVERSE LENGTH=737	0	98.65	GO:0006875 GO:0007275 GO:0015031 GO:0055072 GO:0055085 GO:1990388	cellular metal ion homeostasis; multicellular organism development; protein transport; iron ion homeostasis; transmembrane transport; xylem-to-phloem iron transport;	GO:0046915	transition metal ion transmembrane transporter activity;	GO:0005737 GO:0005829 GO:0005886 GO:0009506 GO:0016020 GO:0016021	cytoplasm; cytosol; plasma membrane; plasmodesma; membrane; integral component of membrane	PF03169	OPT;	AT4G16370|ATOPT3|OPT3|oligopeptide transporter|DL4215C|FCAALL.72
Glyma.02G222300	-1.54854	0.00031469	Glyma.02g222300	619	UniRef100_I1JH85 NAC transcription factor n=2 Tax=Soja TaxID=1462606 RepID=I1JH85_SOYBN	0	99.84	UniRef100_I1JH85 NAC transcription factor n=2 Tax=Soja TaxID=1462606 RepID=I1JH85_SOYBN	0	99.84	AT4G35580	AT4G35580.2 | Symbols: NTL9 | NAC transcription factor-like 9 | chr4:16888534-16890744 REVERSE LENGTH=534	3e-98	71.08	GO:0006355 GO:0031347 GO:0045892	regulation of transcription, DNA-templated; regulation of defense response; negative regulation of transcription, DNA-templated;	GO:0003700 GO:0005515 GO:0005516	DNA-binding transcription factor activity; protein binding; calmodulin binding;	GO:0005634	nucleus	PF02365	NAM;	AT4G35580|NTL9|CBNAC|NAC transcription factor-like 9|calmodulin-binding NAC protein|F8D20.90|F8D20_90
Glyma.18G072500	-1.53012	5.92782e-06	Glyma.18g072500	411	UniRef100_K7MQF1 Uncharacterized protein n=2 Tax=Glycine max TaxID=3847 RepID=K7MQF1_SOYBN	0	99.76	UniRef100_A0A445FQB2 DNA damage-inducible protein 1 isoform A n=2 Tax=Glycine soja TaxID=3848 RepID=A0A445FQB2_GLYSO	0	99.76	AT3G13235	AT3G13235.1 | Symbols: | ubiquitin family protein | chr3:4271492-4274348 REVERSE LENGTH=414	0	99.76	GO:0006508 GO:0046686	proteolysis; response to cadmium ion;	GO:0004190 GO:0031593	aspartic-type endopeptidase activity; polyubiquitin modification-dependent protein binding;	GO:0005634 GO:0005737 GO:0005829	nucleus; cytoplasm; cytosol	PF00627 PF13650 PF00240 PF00627 PF13650	UBA; Asp_protease_2; ubiquitin; UBA; Asp_protease_2;	AT3G13235|DDI1|DNA-damage inducible 1
Glyma.13G337400	-1.51224	0.00140746	Glyma.13g337400	744	UniRef100_K7M3F6 GRAS domain-containing protein n=1 Tax=Glycine max TaxID=3847 RepID=K7M3F6_SOYBN	0	99.87	UniRef100_K7M3F6 GRAS domain-containing protein n=1 Tax=Glycine max TaxID=3847 RepID=K7M3F6_SOYBN	0	99.87	AT1G07530	AT1G07530.1 | Symbols: SCL14, ATGRAS2, GRAS2 | SCARECROW-like 14 | chr1:2313828-2316137 REVERSE LENGTH=769	0	86.16	GO:0006355 GO:0009410 GO:0010200 GO:0045893 GO:0080183	regulation of transcription, DNA-templated; response to xenobiotic stimulus; response to chitin; positive regulation of transcription, DNA-templated; response to photooxidative stress;	GO:0003700 GO:0043565 GO:0044212	DNA-binding transcription factor activity; sequence-specific DNA binding; transcription regulatory region DNA binding;	GO:0005634 GO:0005829	nucleus; cytosol	PF03514	GRAS;	AT1G07530|SCL14|ATGRAS2|GRAS2|SCARECROW-like 14|ARABIDOPSIS THALIANA GRAS (GAI, RGA, SCR) 2|GRAS (GAI, RGA, SCR) 2|F22G5.9|F22G5_9
Glyma.12G018300	-1.43871	0.00790775	Glyma.12g018300	638	UniRef100_A0A0R0H9H8 tRNA-synt_1g domain-containing protein n=1 Tax=Glycine max TaxID=3847 RepID=A0A0R0H9H8_SOYBN	0	99.84	UniRef100_A0A0R0H9H8 tRNA-synt_1g domain-containing protein n=1 Tax=Glycine max TaxID=3847 RepID=A0A0R0H9H8_SOYBN	0	99.84	AT4G13780	AT4G13780.1 | Symbols: | methionine--tRNA ligase, putative / methionyl-tRNA synthetase, putative / MetRS, putative | chr4:7993366-7998433 REVERSE LENGTH=797	0	97.02	GO:0006418 GO:0006431 GO:0046686	tRNA aminoacylation for protein translation; methionyl-tRNA aminoacylation; response to cadmium ion;	GO:0000049 GO:0004825 GO:0005524	tRNA binding; methionine-tRNA ligase activity; ATP binding;	GO:0005737 GO:0005829	cytoplasm; cytosol	PF09334	tRNA-synt_1g;	AT4G13780|F18A5.170|F18A5_170
Glyma.08G055900	-1.43672	0.00253813	Glyma.08g055900	1058	UniRef100_A0A445JAN2 NF-X1-type zinc finger protein NFXL1 isoform A n=3 Tax=Glycine soja TaxID=3848 RepID=A0A445JAN2_GLYSO	0	99.91	UniRef100_A0A445JAN2 NF-X1-type zinc finger protein NFXL1 isoform A n=3 Tax=Glycine soja TaxID=3848 RepID=A0A445JAN2_GLYSO	0	99.91	AT1G10170	AT1G10170.1 | Symbols: ATNFXL1, NFXL1 | NF-X-like 1 | chr1:3333925-3337491 REVERSE LENGTH=1188	0	94.42	GO:0006355 GO:0009642 GO:0009651 GO:0009697 GO:0010188 GO:0010310 GO:0016567 GO:0042742	regulation of transcription, DNA-templated; response to light intensity; response to salt stress; salicylic acid biosynthetic process; response to microbial phytotoxin; regulation of hydrogen peroxide metabolic process; protein ubiquitination; defense response to bacterium;	GO:0000977 GO:0000981 GO:0003729 GO:0005515 GO:0008270 GO:0016740	RNA polymerase II regulatory region sequence-specific DNA binding; DNA-binding transcription factor activity, RNA polymerase II-specific; mRNA binding; protein binding; zinc ion binding; transferase activity;	GO:0005634	nucleus	PF01422	zf-NF-X1;	AT1G10170|ATNFXL1|NFXL1|NF-X-like 1|F14N23.5|F14N23_5
Glyma.13G323600	-1.33785	0.000412996	Glyma.13g323600	808	UniRef100_P54774 Cell division cycle protein 48 homolog n=3 Tax=Soja TaxID=1462606 RepID=CDC48_SOYBN	0	99.88	UniRef100_P54774 Cell division cycle protein 48 homolog n=3 Tax=Soja TaxID=1462606 RepID=CDC48_SOYBN	0	99.88	AT5G03340	AT5G03340.1 | Symbols: | ATPase, AAA-type, CDC48 protein | chr5:810091-813133 REVERSE LENGTH=810	0	99.88	GO:0016236 GO:0030433 GO:0030970 GO:0051228 GO:0051301 GO:0071712 GO:0097352	macroautophagy; ubiquitin-dependent ERAD pathway; retrograde protein transport, ER to cytosol; mitotic spindle disassembly; cell division; ER-associated misfolded protein catabolic process; autophagosome maturation;	GO:0005515 GO:0005524 GO:0016887 GO:0031593	protein binding; ATP binding; ATPase activity; polyubiquitin modification-dependent protein binding;	GO:0005618 GO:0005634 GO:0005737 GO:0005794 GO:0005829 GO:0005856 GO:0005886 GO:0009524 GO:0034098	cell wall; nucleus; cytoplasm; Golgi apparatus; cytosol; cytoskeleton; plasma membrane; phragmoplast; VCP-NPL4-UFD1 AAA ATPase complex	PF02933 PF07724 PF05496 PF02359	CDC48_2; AAA_2; RuvB_N; CDC48_N;	AT5G03340|AtCDC48C|cell division cycle 48C|F12E4.70|F12E4_70
Glyma.17G220500	-1.33479	0.00121004	Glyma.17g220500	314	UniRef100_K7MNB0 RING-type domain-containing protein n=2 Tax=Soja TaxID=1462606 RepID=K7MNB0_SOYBN	0	99.68	UniRef100_K7MNB0 RING-type domain-containing protein n=2 Tax=Soja TaxID=1462606 RepID=K7MNB0_SOYBN	0	99.68	AT5G20910	AT5G20910.1 | Symbols: AIP2 | RING/U-box superfamily protein | chr5:7092663-7094310 REVERSE LENGTH=310	4e-137	97.77	GO:0006511 GO:0009737 GO:0009738 GO:0009788 GO:0016567	ubiquitin-dependent protein catabolic process; response to abscisic acid; abscisic acid-activated signaling pathway; negative regulation of abscisic acid-activated signaling pathway; protein ubiquitination;	GO:0004842 GO:0005515 GO:0046872 GO:0061630	ubiquitin-protein transferase activity; protein binding; metal ion binding; ubiquitin protein ligase activity;	GO:0005634 GO:0005829	nucleus; cytosol	PF13639	zf-RING_2;	AT5G20910|AIP2|ABI3-interacting protein 2|F22D1.80|F22D1_80
Glyma.08G180900	-1.31093	0.00422187	Glyma.08g180900	777	UniRef100_I1KUF1 Fn3_like domain-containing protein n=4 Tax=Soja TaxID=1462606 RepID=I1KUF1_SOYBN	0	99.87	UniRef100_I1KUF1 Fn3_like domain-containing protein n=4 Tax=Soja TaxID=1462606 RepID=I1KUF1_SOYBN	0	99.87	AT5G64570	AT5G64570.1 | Symbols: XYL4, ATBXL4 | beta-D-xylosidase 4 | chr5:25810227-25813309 REVERSE LENGTH=784	0	98.33	GO:0009627 GO:0031222 GO:0045493	systemic acquired resistance; arabinan catabolic process; xylan catabolic process;	GO:0004553 GO:0009044 GO:0046556	hydrolase activity, hydrolyzing O-glycosyl compounds; xylan 1,4-beta-xylosidase activity; alpha-L-arabinofuranosidase activity;	GO:0005618 GO:0009505 GO:0009507 GO:0016020 GO:0048046	cell wall; plant-type cell wall; chloroplast; membrane; apoplast	PF14310 PF00933 PF01915	Fn3-like; Glyco_hydro_3; Glyco_hydro_3_C;	AT5G64570|XYL4|ATBXL4|beta-D-xylosidase 4|ARABIDOPSIS THALIANA BETA-D-XYLOSIDASE 4|MUB3.9|MUB3_9
Glyma.05G041600	-1.28953	0.00231355	Glyma.05g041600	879	UniRef100_K7KMT5 Uncharacterized protein n=1 Tax=Glycine max TaxID=3847 RepID=K7KMT5_SOYBN	0	99.89	UniRef100_A0A445KJ23 Protein NBR1-like isoform A n=1 Tax=Glycine soja TaxID=3848 RepID=A0A445KJ23_GLYSO	0	99.89	AT4G24690	AT4G24690.1 | Symbols: | ubiquitin-associated (UBA)/TS-N domain-containing protein / octicosapeptide/Phox/Bemp1 (PB1) domain-containing protein | chr4:12741191-12744202 FORWARD LENGTH=704	9e-143	72.35	GO:0006914 GO:0015031 GO:0051258	autophagy; protein transport; protein polymerization;	GO:0005515 GO:0008270 GO:0043130	protein binding; zinc ion binding; ubiquitin binding;	GO:0005737 GO:0005773	cytoplasm; vacuole	PF00569 PF00564 PF16158 PF00564 PF00569 PF16158 PF00569 PF00564	ZZ; PB1; N_BRCA1_IG; PB1; ZZ; N_BRCA1_IG; ZZ; PB1;	AT4G24690|NBR1|AtNBR1|next to BRCA1 gene 1|Arabidopsis thaliana next to BRCA1 gene 1|F22K18.110|F22K18_110
Glyma.14G105900	-1.25067	0.00107984	Glyma.14g105900	335	UniRef100_I1M9B4 RING-type domain-containing protein n=2 Tax=Soja TaxID=1462606 RepID=I1M9B4_SOYBN	0	99.7	UniRef100_I1M9B4 RING-type domain-containing protein n=2 Tax=Soja TaxID=1462606 RepID=I1M9B4_SOYBN	0	99.7	AT5G20910	AT5G20910.1 | Symbols: AIP2 | RING/U-box superfamily protein | chr5:7092663-7094310 REVERSE LENGTH=310	2e-104	77.01	GO:0006511 GO:0009737 GO:0009738 GO:0009788 GO:0016567	ubiquitin-dependent protein catabolic process; response to abscisic acid; abscisic acid-activated signaling pathway; negative regulation of abscisic acid-activated signaling pathway; protein ubiquitination;	GO:0004842 GO:0005515 GO:0046872 GO:0061630	ubiquitin-protein transferase activity; protein binding; metal ion binding; ubiquitin protein ligase activity;	GO:0005634 GO:0005829	nucleus; cytosol	PF13639	zf-RING_2;	AT5G20910|AIP2|ABI3-interacting protein 2|F22D1.80|F22D1_80
Glyma.02G091500	-1.2152	0.00304927	Glyma.02g091500	309	UniRef100_I1JDN4 Uncharacterized protein n=3 Tax=Soja TaxID=1462606 RepID=I1JDN4_SOYBN	0	99.68	UniRef100_UPI000F7CE30F uncharacterized protein LOC113862009 n=1 Tax=Abrus precatorius TaxID=3816 RepID=UPI000F7CE30F	0	99.68	AT2G39650	AT2G39650.1 | Symbols: | Protein of unknown function (DUF506) _x0001_| chr2:16528094-16529274 REVERSE LENGTH=291	5e-99	93.2	GO:0008150	biological process;	GO:0003674	molecular function;	GO:0005634	nucleus	PF04720	PDDEXK_6;	AT2G39650|F12L6.31|F12L6_31
Glyma.19G171700	-1.20985	0.00304927	Glyma.19g171700	447	UniRef100_A0A0R0EXW6 AAA domain-containing protein n=2 Tax=Soja TaxID=1462606 RepID=A0A0R0EXW6_SOYBN	0	99.78	UniRef100_A0A0R0EXW6 AAA domain-containing protein n=2 Tax=Soja TaxID=1462606 RepID=A0A0R0EXW6_SOYBN	0	99.78	AT4G29040	AT4G29040.1 | Symbols: RPT2a | regulatory particle AAA-ATPase 2A | chr4:14312369-14314386 FORWARD LENGTH=443	0	99.78	GO:0006499 GO:0006511 GO:0007292 GO:0009408 GO:0009933 GO:0009965 GO:0010015 GO:0010078 GO:0010311 GO:0035266 GO:0043161 GO:0043248 GO:0045087 GO:0046686 GO:0048232 GO:0048364 GO:0048367 GO:0048827 GO:0048829 GO:0051788 GO:0060968 GO:0090351	N-terminal protein myristoylation; ubiquitin-dependent protein catabolic process; female gamete generation; response to heat; meristem structural organization; leaf morphogenesis; root morphogenesis; maintenance of root meristem identity; lateral root formation; meristem growth; proteasome-mediated ubiquitin-dependent protein catabolic process; proteasome assembly; innate immune response; respons…	GO:0005524 GO:0016887 GO:0017025 GO:0036402	ATP binding; ATPase activity; TBP-class protein binding; proteasome-activating ATPase activity;	GO:0000502 GO:0005634 GO:0005886 GO:0008540	proteasome complex; nucleus; plasma membrane; proteasome regulatory particle, base subcomplex	PF07724	AAA_2;	AT4G29040|RPT2a|regulatory particle AAA-ATPase 2A|F19B15.70|F19B15_70|26S PROTEASOME AAA-ATPASE SUBUNIT RPT2A
Glyma.16G208600	-1.15905	0.000451706	Glyma.16g208600	246	UniRef100_I1MQC8 Eukaryotic translation initiation factor 6 n=9 Tax=Pentapetalae TaxID=1437201 RepID=I1MQC8_SOYBN	4e-179	99.59	UniRef100_I1MQC8 Eukaryotic translation initiation factor 6 n=9 Tax=Pentapetalae TaxID=1437201 RepID=I1MQC8_SOYBN	4e-179	99.59	AT3G55620	AT3G55620.1 | Symbols: emb1624 | Translation initiation factor IF6 | chr3:20634581-20636312 FORWARD LENGTH=245	2e-173	99.59	GO:0000054 GO:0000460 GO:0000470 GO:0009793 GO:0071215 GO:1902626	ribosomal subunit export from nucleus; maturation of 5.8S rRNA; maturation of LSU-rRNA; embryo development ending in seed dormancy; cellular response to abscisic acid stimulus; assembly of large subunit precursor of preribosome;	GO:0043022 GO:0043023	ribosome binding; ribosomal large subunit binding;	GO:0005634 GO:0005730 GO:0005829 GO:0030687	nucleus; nucleolus; cytosol; preribosome, large subunit precursor	PF01912	eIF-6;	AT3G55620|emb1624|eIF6A|embryo defective 1624|eukaryotic initiation facor 6A|F1I16.30
Glyma.04G074500	-1.0968	0.00739725	Glyma.04g074500	585	UniRef100_I1JUL6 Photolyase/cryptochrome alpha/beta domain-containing protein n=2 Tax=Soja TaxID=1462606 RepID=I1JUL6_SOYBN	0	99.83	UniRef100_I1JUL6 Photolyase/cryptochrome alpha/beta domain-containing protein n=2 Tax=Soja TaxID=1462606 RepID=I1JUL6_SOYBN	0	99.83	AT5G24850	AT5G24850.1 | Symbols: CRY3 | cryptochrome 3 | chr5:8535399-8538016 REVERSE LENGTH=526	0	88.55	GO:0000719 GO:0018298	photoreactive repair; protein-chromophore linkage;	GO:0003677 GO:0003913 GO:0005524 GO:0009881 GO:0010181	DNA binding; DNA photolyase activity; ATP binding; photoreceptor activity; FMN binding;	GO:0005739 GO:0009507 GO:0009536	mitochondrion; chloroplast; plastid	PF00875 PF03441	DNA_photolyase; FAD_binding_7;	AT5G24850|CRY3|cryptochrome 3|F6A4.60|F6A4_60
Glyma.08G337500	-1.05327	0.00607196	Glyma.08g337500	411	UniRef100_K7LAF0 Uncharacterized protein n=2 Tax=Glycine max TaxID=3847 RepID=K7LAF0_SOYBN	0	99.76	UniRef100_A0A0B2P2D7 DNA damage-inducible protein 1 n=2 Tax=Glycine soja TaxID=3848 RepID=A0A0B2P2D7_GLYSO	0	99.76	AT3G13235	AT3G13235.1 | Symbols: | ubiquitin family protein | chr3:4271492-4274348 REVERSE LENGTH=414	0	99.76	GO:0006508 GO:0046686	proteolysis; response to cadmium ion;	GO:0004190 GO:0031593	aspartic-type endopeptidase activity; polyubiquitin modification-dependent protein binding;	GO:0005634 GO:0005737 GO:0005829	nucleus; cytoplasm; cytosol	PF00627 PF13650 PF00240	UBA; Asp_protease_2; ubiquitin;	AT3G13235|DDI1|DNA-damage inducible 1
Glyma.15G136400	-0.999251	0.00920884	Glyma.15g136400	657	UniRef100_A0A0R0GBC3 YTH domain-containing protein n=5 Tax=Soja TaxID=1462606 RepID=A0A0R0GBC3_SOYBN	0	99.85	UniRef100_A0A0R0GBC3 YTH domain-containing protein n=5 Tax=Soja TaxID=1462606 RepID=A0A0R0GBC3_SOYBN	0	99.85	AT1G48110	AT1G48110.1 | Symbols: ECT7 | evolutionarily conserved C-terminal region 7 | chr1:17770339-17772806 REVERSE LENGTH=639	0	92.39	GO:0008150	biological process;	GO:0003729	mRNA binding;	GO:0005634	nucleus	PF04146	YTH;	AT1G48110|ECT7|evolutionarily conserved C-terminal region 7|F21D18.17|F21D18_17
Glyma.10G048500	1.14845	0.00122045	Glyma.10g048500	295	UniRef100_A0A445II06 Protein REVEILLE 8 isoform A n=4 Tax=Soja TaxID=1462606 RepID=A0A445II06_GLYSO	0	99.66	UniRef100_A0A445II06 Protein REVEILLE 8 isoform A n=4 Tax=Soja TaxID=1462606 RepID=A0A445II06_GLYSO	0	99.66	AT3G09600	AT3G09600.1 | Symbols: | Homeodomain-like superfamily protein | chr3:2946459-2948270 FORWARD LENGTH=298	7e-136	87.46	GO:0006355 GO:0010628 GO:0032922 GO:0042752 GO:0042753 GO:0043966 GO:0045944 GO:0048573	regulation of transcription, DNA-templated; positive regulation of gene expression; circadian regulation of gene expression; regulation of circadian rhythm; positive regulation of circadian rhythm; histone H3 acetylation; positive regulation of transcription by RNA polymerase II; photoperiodism, flowering;	GO:0003700 GO:0043565	DNA-binding transcription factor activity; sequence-specific DNA binding;	GO:0005634	nucleus	PF00249	Myb_DNA-binding;	AT3G09600|RVE8|LCL5|REVEILLE 8|LHY-CCA1-LIKE5|F11F8.19|AT3G09610
Glyma.08G070500	1.18828	0.00808399	Glyma.08g070500	706	UniRef100_A0A0R0II92 Uncharacterized protein n=1 Tax=Glycine max TaxID=3847 RepID=A0A0R0II92_SOYBN	0	99.86	UniRef100_UPI0002963A36 LMBR1 domain-containing protein 2 homolog A isoform X2 n=1 Tax=Glycine max TaxID=3847 RepID=UPI0002963A36	0	91.93	AT5G65290	AT5G65290.1 | Symbols: | LMBR1-like membrane protein | chr5:26089814-26094337 FORWARD LENGTH=733	0	99.15	GO:0008150	biological process;	GO:0003674	molecular function;	GO:0009507 GO:0016021	chloroplast; integral component of membrane	PF04791	LMBR1;	AT5G65290|MNA5.1|MNA5_1
Glyma.09G091002	1.23252	0.0065628	Glyma.09g091002	132	UniRef100_A0A0B2RXI6 NADH dehydrogenase [ubiquinone] 1 alpha subcomplex subunit 6 n=1 Tax=Glycine soja TaxID=3848 RepID=A0A0B2RXI6_GLYSO	2e-92	99.24	UniRef100_A0A0B2RXI6 NADH dehydrogenase [ubiquinone] 1 alpha subcomplex subunit 6 n=1 Tax=Glycine soja TaxID=3848 RepID=A0A0B2RXI6_GLYSO	2e-92	99.24	AT3G12260	AT3G12260.1 | Symbols: | LYR family of Fe/S cluster biogenesis protein | chr3:3909252-3910337 REVERSE LENGTH=133	6e-63	96.21	GO:0006979 GO:0055114	response to oxidative stress; oxidation-reduction process;	NA	NA	GO:0005739 GO:0005747 GO:0005829	mitochondrion; mitochondrial respiratory chain complex I; cytosol	PF13233	Complex1_LYR_2;	AT3G12260|F28J15.12
Glyma.08G133600	1.24789	0.00269251	Glyma.08g133600	347	UniRef100_I1KSY9 Protein kinase domain-containing protein n=2 Tax=Soja TaxID=1462606 RepID=I1KSY9_SOYBN	0	99.71	UniRef100_I1KSY9 Protein kinase domain-containing protein n=2 Tax=Soja TaxID=1462606 RepID=I1KSY9_SOYBN	0	99.71	AT4G33950	AT4G33950.1 | Symbols: OST1, SNRK2-6, SRK2E, SNRK2.6, P44, ATOST1 | Protein kinase superfamily protein | chr4:16272364-16274657 FORWARD LENGTH=362	0	93.66	GO:0005985 GO:0006468 GO:0006636 GO:0006970 GO:0009414 GO:0009651 GO:0009737 GO:0009738 GO:0009789 GO:0010118 GO:0010119 GO:0019432 GO:0035556 GO:0042742 GO:0046777 GO:0048366 GO:0071244 GO:0071485 GO:0090333 GO:1902456 GO:2000377	sucrose metabolic process; protein phosphorylation; unsaturated fatty acid biosynthetic process; response to osmotic stress; response to water deprivation; response to salt stress; response to abscisic acid; abscisic acid-activated signaling pathway; positive regulation of abscisic acid-activated signaling pathway; stomatal movement; regulation of stomatal movement; triglyceride biosynthetic proc…	GO:0004672 GO:0004674 GO:0005515 GO:0005524 GO:0009931 GO:0016301 GO:0042802	protein kinase activity; protein serine/threonine kinase activity; protein binding; ATP binding; calcium-dependent protein serine/threonine kinase activity; kinase activity; identical protein binding;	GO:0005634 GO:0005737 GO:0005829 GO:0005886	nucleus; cytoplasm; cytosol; plasma membrane	PF00069	Pkinase;	AT4G33950|OST1|SNRK2-6|SRK2E|SNRK2.6|P44|ATOST1|OPEN STOMATA 1|SUCROSE NONFERMENTING 1-RELATED PROTEIN KINASE 2-6|SNF1-RELATED PROTEIN KINASE 2.6|F17I5.140|F17I5_140
Glyma.12G117700	1.28577	0.00617826	Glyma.12g117700	429	UniRef100_I1LS71 HTH myb-type domain-containing protein n=1 Tax=Glycine max TaxID=3847 RepID=I1LS71_SOYBN	0	99.77	UniRef100_I1LS71 HTH myb-type domain-containing protein n=1 Tax=Glycine max TaxID=3847 RepID=I1LS71_SOYBN	0	99.77	AT2G20570	AT2G20570.2 | Symbols: GPRI1 | GBF's pro-rich region-interacting factor 1 | chr2:8855486-8857522 FORWARD LENGTH=436	2e-90	86.25	GO:0007165 GO:0009658 GO:0009910 GO:0010380 GO:0045893 GO:1900056	signal transduction; chloroplast organization; negative regulation of flower development; regulation of chlorophyll biosynthetic process; positive regulation of transcription, DNA-templated; negative regulation of leaf senescence;	GO:0003700 GO:0005515 GO:0044212	DNA-binding transcription factor activity; protein binding; transcription regulatory region DNA binding;	GO:0005634	nucleus	PF00249	Myb_DNA-binding;	AT2G20570|GPRI1|GLK1|ATGLK1|GBF's pro-rich region-interacting factor 1|GOLDEN2-LIKE 1|ARABIDOPSIS GOLDEN2-LIKE 1|T13C7.1	In STRINGDB
Glyma.09G098000	1.33214	0.00258932	Glyma.09g098000	441	UniRef100_A0A0R0IC52 Non-specific serine/threonine protein kinase n=2 Tax=Soja TaxID=1462606 RepID=A0A0R0IC52_SOYBN	0	99.77	UniRef100_A0A0R0IC52 Non-specific serine/threonine protein kinase n=2 Tax=Soja TaxID=1462606 RepID=A0A0R0IC52_SOYBN	0	99.77	AT4G30960	AT4G30960.1 | Symbols: CIPK6, SIP3, SNRK3.14, ATCIPK6 | SOS3-interacting protein 3 | chr4:15067400-15068725 FORWARD LENGTH=441	0	98.41	GO:0006468 GO:0007165 GO:0007275 GO:0009414 GO:0009651 GO:0010540 GO:0042538	protein phosphorylation; signal transduction; multicellular organism development; response to water deprivation; response to salt stress; basipetal auxin transport; hyperosmotic salinity response;	GO:0004674 GO:0005515 GO:0005524	protein serine/threonine kinase activity; protein binding; ATP binding;	GO:0005634 GO:0005783	nucleus; endoplasmic reticulum	PF14531 PF03822	Kinase-like; NAF;	AT4G30960|CIPK6|SIP3|SNRK3.14|ATCIPK6|CBL-INTERACTING PROTEIN KINASE 6|SOS3-interacting protein 3|SNF1-RELATED PROTEIN KINASE 3.14|F6I18.130|F6I18_130
Glyma.08G167900	1.33419	0.00603534	Glyma.08g167900	339	UniRef100_I1KU00 Uncharacterized protein n=2 Tax=Soja TaxID=1462606 RepID=I1KU00_SOYBN	0	99.71	UniRef100_A0A371FBC7 Transcription termination factor MTEF1, chloroplastic (Fragment) n=1 Tax=Mucuna pruriens TaxID=157652 RepID=A0A371FBC7_MUCPR	0	99.41	AT2G36000	AT2G36000.1 | Symbols: | Mitochondrial transcription termination factor family protein | chr2:15117181-15118182 FORWARD LENGTH=333	2e-100	75.22	GO:0006355 GO:0009658 GO:0032502	regulation of transcription, DNA-templated; chloroplast organization; developmental process;	GO:0003690	double-stranded DNA binding;	GO:0005739 GO:0009507	mitochondrion; chloroplast	PF02536	mTERF;	AT2G36000|EMB3114|EMBRYO DEFECTIVE 3114|F11F19.9|F11F19_9
Glyma.13G193600	1.37599	0.00920884	Glyma.13g193600	132	UniRef100_I1M0N9 Uncharacterized protein n=1 Tax=Glycine max TaxID=3847 RepID=I1M0N9_SOYBN	2e-92	99.24	UniRef100_UPI00103A9790 NADH dehydrogenase [ubiquinone] 1 alpha subcomplex subunit 6-like n=1 Tax=Glycine soja TaxID=3848 RepID=UPI00103A9790	2e-91	99.24	AT3G12260	AT3G12260.1 | Symbols: | LYR family of Fe/S cluster biogenesis protein | chr3:3909252-3910337 REVERSE LENGTH=133	8e-63	96.21	GO:0006979 GO:0055114	response to oxidative stress; oxidation-reduction process;	NA	NA	GO:0005739 GO:0005747 GO:0005829	mitochondrion; mitochondrial respiratory chain complex I; cytosol	PF13233	Complex1_LYR_2;	AT3G12260|F28J15.12
Glyma.01G131500	1.3862	0.0077287	Glyma.01g131500	468	UniRef100_I1J7N3 Non-specific serine/threonine protein kinase n=2 Tax=Soja TaxID=1462606 RepID=I1J7N3_SOYBN	0	99.79	UniRef100_I1J7N3 Non-specific serine/threonine protein kinase n=2 Tax=Soja TaxID=1462606 RepID=I1J7N3_SOYBN	0	99.79	AT5G58380	AT5G58380.1 | Symbols: CIPK10, PKS2, SIP1, SNRK3.8 | SOS3-interacting protein 1 | chr5:23597092-23598531 REVERSE LENGTH=479	0	94.02	GO:0006468 GO:0007165	protein phosphorylation; signal transduction;	GO:0004674 GO:0005524	protein serine/threonine kinase activity; ATP binding;	GO:0005634	nucleus	PF14531 PF03822	Kinase-like; NAF;	AT5G58380|CIPK10|PKS2|SIP1|SNRK3.8|CBL-INTERACTING PROTEIN KINASE 10|SOS3-interacting protein 1|SNF1-RELATED PROTEIN KINASE 3.8|MCK7.25|MCK7_25
Glyma.06G218000	1.38711	0.00570395	Glyma.06g218000	233	UniRef100_A0A0B2SSK5 Gamma-interferon-inducible lysosomal thiol reductase n=2 Tax=Soja TaxID=1462606 RepID=A0A0B2SSK5_GLYSO	2e-168	99.57	UniRef100_A0A0B2SSK5 Gamma-interferon-inducible lysosomal thiol reductase n=2 Tax=Soja TaxID=1462606 RepID=A0A0B2SSK5_GLYSO	2e-168	99.57	AT1G07080	AT1G07080.1 | Symbols: | Thioredoxin superfamily protein | chr1:2170069-2171861 FORWARD LENGTH=265	1e-51	92.7	GO:0008150	biological process;	NA	NA	GO:0005576 GO:0005773 GO:0099503	extracellular region; vacuole; secretory vesicle	PF03227	GILT;	AT1G07080|F10K1.21|F10K1_21
Glyma.07G091400	1.41419	0.00621279	Glyma.07g091400	428	UniRef100_A0A445JUG0 Zinc finger protein CONSTANS-LIKE 16 isoform A n=2 Tax=Soja TaxID=1462606 RepID=A0A445JUG0_GLYSO	0	99.77	UniRef100_A0A445JUG0 Zinc finger protein CONSTANS-LIKE 16 isoform A n=2 Tax=Soja TaxID=1462606 RepID=A0A445JUG0_GLYSO	0	99.77	AT1G25440	AT1G25440.1 | Symbols: | B-box type zinc finger protein with CCT domain | chr1:8933939-8935284 REVERSE LENGTH=417	2e-85	95.56	GO:0006355	regulation of transcription, DNA-templated;	GO:0003700 GO:0005515 GO:0008270	DNA-binding transcription factor activity; protein binding; zinc ion binding;	GO:0005634	nucleus	PF00643 PF06203	zf-B_box; CCT;	AT1G25440|BBX15|COL16|B-box domain protein 15|F2J7.10|F2J7_10
Glyma.05G119000	1.43685	0.000756966	Glyma.05g119000	150	UniRef100_A0A445KMX6 Chlorophyll a-b binding protein, chloroplastic (Fragment) n=1 Tax=Glycine soja TaxID=3848 RepID=A0A445KMX6_GLYSO	1e-101	99.33	UniRef100_A0A445KMX6 Chlorophyll a-b binding protein, chloroplastic (Fragment) n=1 Tax=Glycine soja TaxID=3848 RepID=A0A445KMX6_GLYSO	1e-101	99.33	AT1G15820	AT1G15820.1 | Symbols: LHCB6, CP24 | light harvesting complex photosystem II subunit 6 | chr1:5446685-5447676 REVERSE LENGTH=258	8e-92	99.33	GO:0009416 GO:0009768 GO:0010196 GO:0015979 GO:0018298	response to light stimulus; photosynthesis, light harvesting in photosystem I; nonphotochemical quenching; photosynthesis; protein-chromophore linkage;	GO:0016168	chlorophyll binding;	GO:0005634 GO:0009507 GO:0009522 GO:0009534 GO:0009535 GO:0009579 GO:0009783 GO:0009941 GO:0010287 GO:0016021	nucleus; chloroplast; photosystem I; chloroplast thylakoid; chloroplast thylakoid membrane; thylakoid; photosystem II antenna complex; chloroplast envelope; plastoglobule; integral component of membrane	PF00504	Chloroa_b-bind;	AT1G15820|LHCB6|CP24|light harvesting complex photosystem II subunit 6|F7H2.16|F7H2_16|cp24|chlorophyll protein 24
Glyma.14G092800	1.44948	0.00104484	Glyma.14g092800	526	UniRef100_A0A445H4E6 Vacuolar-processing enzyme isoform A n=2 Tax=Soja TaxID=1462606 RepID=A0A445H4E6_GLYSO	0	99.81	UniRef100_A0A445H4E6 Vacuolar-processing enzyme isoform A n=2 Tax=Soja TaxID=1462606 RepID=A0A445H4E6_GLYSO	0	99.81	AT4G32940	AT4G32940.1 | Symbols: GAMMA-VPE, GAMMAVPE | gamma vacuolar processing enzyme | chr4:15900557-15903161 REVERSE LENGTH=494	0	86.12	GO:0006624 GO:0009611 GO:0009723 GO:0009751 GO:0009753 GO:0010150 GO:0051603	vacuolar protein processing; response to wounding; response to ethylene; response to salicylic acid; response to jasmonic acid; leaf senescence; proteolysis involved in cellular protein catabolic process;	GO:0004175 GO:0004197	endopeptidase activity; cysteine-type endopeptidase activity;	GO:0000323 GO:0005576 GO:0005773	lytic vacuole; extracellular region; vacuole	PF01650	Peptidase_C13;	AT4G32940|GAMMA-VPE|GAMMAVPE|AEP3|LEG gamma|AtLEG gamma|gamma vacuolar processing enzyme|asparaginyl endopeptidase 3|legumain gamma|F26P21.60|F26P21_60
Glyma.08G240100	1.45775	0.00996469	Glyma.08g240100	274	UniRef100_I1KWA3 N-acetyltransferase domain-containing protein n=1 Tax=Glycine max TaxID=3847 RepID=I1KWA3_SOYBN	0	99.64	UniRef100_I1KWA3 N-acetyltransferase domain-containing protein n=1 Tax=Glycine max TaxID=3847 RepID=I1KWA3_SOYBN	0	99.64	AT1G72030	AT1G72030.1 | Symbols: | Acyl-CoA N-acyltransferases (NAT) superfamily protein | chr1:27110887-27111825 FORWARD LENGTH=256	3e-69	82.48	NA	NA	GO:0008080	N-acetyltransferase activity;	GO:0005737	cytoplasm	PF00583	Acetyltransf_1;	AT1G72030
Glyma.13G303700	1.46981	0.000795753	Glyma.13g303700	222	UniRef100_I1M3Z6 B box-type domain-containing protein n=1 Tax=Glycine max TaxID=3847 RepID=I1M3Z6_SOYBN	6e-158	99.55	UniRef100_I1M3Z6 B box-type domain-containing protein n=1 Tax=Glycine max TaxID=3847 RepID=I1M3Z6_SOYBN	6e-158	99.55	AT5G54470	AT5G54470.1 | Symbols: | B-box type zinc finger family protein | chr5:22114584-22115315 REVERSE LENGTH=215	4e-34	58.56	GO:0006355 GO:0009409 GO:0009555 GO:0071456	regulation of transcription, DNA-templated; response to cold; pollen development; cellular response to hypoxia;	GO:0003700 GO:0005515 GO:0008270 GO:0044212	DNA-binding transcription factor activity; protein binding; zinc ion binding; transcription regulatory region DNA binding;	GO:0005634	nucleus	PF00643	zf-B_box;	AT5G54470|BBX29|B-box domain protein 29|F24B18.9|F24B18_9
Glyma.20G178300	1.5572	0.00590656	Glyma.20g178300	344	UniRef100_I1NHE1 Uncharacterized protein n=1 Tax=Glycine max TaxID=3847 RepID=I1NHE1_SOYBN	0	99.71	UniRef100_UPI000F7C7DF7 uncharacterized protein LOC113872409 isoform X2 n=2 Tax=Abrus precatorius TaxID=3816 RepID=UPI000F7C7DF7	0	99.71	AT4G25030	AT4G25030.1 | Symbols: | unknown protein; BEST Arabidopsis thaliana protein match is: unknown protein (TAIR:AT5G45410.3); Has 125 Blast hits to 125 proteins in 36 species: Archae - 2; Bacteria - 31; Metazoa - 0; Fungi - 4; Plants - 88; Viruses - 0; Other Eukaryotes - 0 (source: NCBI BLink). | chr4:12865336-12866638 FORWARD LENGTH=344	2e-143	94.19	GO:0009816 GO:0016310	defense response to bacterium, incompatible interaction; phosphorylation;	GO:0005515 GO:0016301	protein binding; kinase activity;	GO:0005634 GO:0009507 GO:0012505 GO:0016021	nucleus; chloroplast; endomembrane system; integral component of membrane	NA	NA	AT4G25030|AtNHR2B|NON HOST RESISTANCE 2B|F13M23.170|F13M23_170
Glyma.07G150400	1.56286	0.00510957	Glyma.07g150400	257	UniRef100_A0A0B2SPD4 GDSL esterase/lipase CPRD49 n=2 Tax=Soja TaxID=1462606 RepID=A0A0B2SPD4_GLYSO	0	99.61	UniRef100_A0A0B2SPD4 GDSL esterase/lipase CPRD49 n=2 Tax=Soja TaxID=1462606 RepID=A0A0B2SPD4_GLYSO	0	99.61	AT3G11210	AT3G11210.1 | Symbols: | SGNH hydrolase-type esterase superfamily protein | chr3:3511101-3512899 REVERSE LENGTH=256	2e-117	99.22	GO:0016042	lipid catabolic process;	GO:0016787	hydrolase activity;	GO:0005576 GO:0005737	extracellular region; cytoplasm	PF00657	Lipase_GDSL;	AT3G11210|F11B9.13
Glyma.15G231900	1.59599	0.00673047	Glyma.15g231900	202	UniRef100_A0A445GXC5 NADH dehydrogenase [ubiquinone] 1 alpha subcomplex subunit 6 n=3 Tax=Soja TaxID=1462606 RepID=A0A445GXC5_GLYSO	8e-147	99.5	UniRef100_A0A445GXC5 NADH dehydrogenase [ubiquinone] 1 alpha subcomplex subunit 6 n=3 Tax=Soja TaxID=1462606 RepID=A0A445GXC5_GLYSO	8e-147	99.5	AT3G12260	AT3G12260.1 | Symbols: | LYR family of Fe/S cluster biogenesis protein | chr3:3909252-3910337 REVERSE LENGTH=133	2e-64	65.35	GO:0006979 GO:0055114	response to oxidative stress; oxidation-reduction process;	NA	NA	GO:0005739 GO:0005747 GO:0005829	mitochondrion; mitochondrial respiratory chain complex I; cytosol	PF13233	Complex1_LYR_2;	AT3G12260|F28J15.12
Glyma.11G022300	1.64331	0.00398668	Glyma.11g022300	352	UniRef100_K7LMM6 Uncharacterized protein n=2 Tax=Soja TaxID=1462606 RepID=K7LMM6_SOYBN	0	99.72	UniRef100_UPI00103E97EA phosphoglycerate mutase-like protein AT74H isoform X2 n=1 Tax=Glycine soja TaxID=3848 RepID=UPI00103E97EA	0	99.72	AT3G05170	AT3G05170.1 | Symbols: | Phosphoglycerate mutase family protein | chr3:1466738-1468219 FORWARD LENGTH=316	4e-103	76.42	GO:0005975	carbohydrate metabolic process;	GO:0016791	phosphatase activity;	GO:0005634	nucleus	PF00300	His_Phos_1;	AT3G05170|T12H1.14|T12H1_14
Glyma.11G158200	1.66225	0.00463715	Glyma.11g158200	281	UniRef100_I1LLH2 Uncharacterized protein n=1 Tax=Glycine max TaxID=3847 RepID=I1LLH2_SOYBN	0	99.64	UniRef100_A0A0B2NXT6 Protein LNK3 n=1 Tax=Glycine soja TaxID=3848 RepID=A0A0B2NXT6_GLYSO	0	98.93	AT3G12320	AT3G12320.1 | Symbols: | unknown protein; BEST Arabidopsis thaliana protein match is: unknown protein (TAIR:AT5G06980.4); Has 102 Blast hits to 102 proteins in 16 species: Archae - 0; Bacteria - 0; Metazoa - 0; Fungi - 0; Plants - 98; Viruses - 0; Other Eukaryotes - 4 (source: NCBI BLink). | chr3:3924034-3925262 FORWARD LENGTH=269	6e-19	70.11	GO:0006355 GO:0007623	regulation of transcription, DNA-templated; circadian rhythm;	GO:0005515	protein binding;	GO:0005634	nucleus	NA	NA	AT3G12320|LNK3|night light-inducible and clock-regulated 3|T2E22.34
Glyma.19G245200	1.6628	0.00344064	Glyma.19g245200	231	UniRef100_I1NC99 Auxin-induced protein n=2 Tax=Soja TaxID=1462606 RepID=I1NC99_SOYBN	6e-169	99.57	UniRef100_I1NC99 Auxin-induced protein n=2 Tax=Soja TaxID=1462606 RepID=I1NC99_SOYBN	6e-169	99.57	AT3G04730	AT3G04730.1 | Symbols: IAA16 | indoleacetic acid-induced protein 16 | chr3:1288993-1290415 REVERSE LENGTH=236	5e-96	95.67	GO:0006355 GO:0009733 GO:0009734	regulation of transcription, DNA-templated; response to auxin; auxin-activated signaling pathway;	GO:0003700 GO:0005515 GO:0044212	DNA-binding transcription factor activity; protein binding; transcription regulatory region DNA binding;	GO:0005634	nucleus	PF02309	AUX_IAA;	AT3G04730|IAA16|indoleacetic acid-induced protein 16|F7O18.22|F7O18_22
Glyma.19G261400	1.70702	0.000842108	Glyma.19g261400	67	UniRef100_A0A0B2PPQ2 Chlorophyll a-b binding protein, chloroplastic n=2 Tax=Soja TaxID=1462606 RepID=A0A0B2PPQ2_GLYSO	2e-42	98.51	UniRef100_A0A0B2PPQ2 Chlorophyll a-b binding protein, chloroplastic n=2 Tax=Soja TaxID=1462606 RepID=A0A0B2PPQ2_GLYSO	2e-42	98.51	AT5G28450	AT5G28450.1 | Symbols: | Chlorophyll A-B binding family protein | chr5:10372978-10374190 REVERSE LENGTH=173	8e-11	50.75	NA	NA	NA	NA	GO:0009507	chloroplast	NA	NA	AT5G28450
Glyma.01G133000	1.76036	0.000339934	Glyma.01g133000	909	UniRef100_K7K3M0 Uncharacterized protein n=3 Tax=Soja TaxID=1462606 RepID=K7K3M0_SOYBN	0	99.89	UniRef100_A0A445L742 B3 domain-containing protein isoform A n=1 Tax=Glycine soja TaxID=3848 RepID=A0A445L742_GLYSO	0	99.56	AT4G32010	AT4G32010.1 | Symbols: HSL1, HSI2-L1, VAL2 | HSI2-like 1 | chr4:15481231-15484897 FORWARD LENGTH=780	0	96.48	GO:0006355 GO:0010030 GO:2000034	regulation of transcription, DNA-templated; positive regulation of seed germination; regulation of seed maturation;	GO:0003700 GO:0005515 GO:0008270 GO:0043565 GO:0044212	DNA-binding transcription factor activity; protein binding; zinc ion binding; sequence-specific DNA binding; transcription regulatory region DNA binding;	GO:0005634	nucleus	PF07496 PF02362	zf-CW; B3;	AT4G32010|HSL1|HSI2-L1|VAL2|HSI2-like 1|VP1/ABI3-LIKE 2|F10N7.180|F10N7_180
Glyma.06G305600	1.76104	0.0069579	Glyma.06g305600	245	UniRef100_I1KFD0 Uncharacterized protein n=1 Tax=Glycine max TaxID=3847 RepID=I1KFD0_SOYBN	5e-175	99.59	UniRef100_A0A445KG42 Succinate dehydrogenase subunit 3-2, mitochondrial n=2 Tax=Soja TaxID=1462606 RepID=A0A445KG42_GLYSO	3e-171	99.59	AT5G09600	AT5G09600.1 | Symbols: SDH3-1 | succinate dehydrogenase 3-1 | chr5:2979220-2980527 FORWARD LENGTH=213	2e-27	48.98	GO:0006099 GO:0006121	tricarboxylic acid cycle; mitochondrial electron transport, succinate to ubiquinone;	GO:0000104 GO:0046872	succinate dehydrogenase activity; metal ion binding;	GO:0005739 GO:0005749 GO:0016020 GO:0016021 GO:0045281	mitochondrion; mitochondrial respiratory chain complex II, succinate dehydrogenase complex (ubiquinone); membrane; integral component of membrane; succinate dehydrogenase complex	PF01127	Sdh_cyt;	AT5G09600|SDH3-1|succinate dehydrogenase 3-1|F17I14.210|F17I14_210
Glyma.07G056200	1.81948	0.00693696	Glyma.07g056200	373	UniRef100_K7KZV2 RING-type domain-containing protein n=2 Tax=Soja TaxID=1462606 RepID=K7KZV2_SOYBN	0	99.73	UniRef100_K7KZV2 RING-type domain-containing protein n=2 Tax=Soja TaxID=1462606 RepID=K7KZV2_SOYBN	0	99.73	AT2G46495	AT2G46495.1 | Symbols: | RING/U-box superfamily protein | chr2:19084134-19085704 REVERSE LENGTH=372	6e-100	91.42	GO:0016567	protein ubiquitination;	GO:0016740 GO:0030247 GO:0046872	transferase activity; polysaccharide binding; metal ion binding;	GO:0005576 GO:0009507 GO:0016021	extracellular region; chloroplast; integral component of membrane	PF14380 PF13947 PF13639	WAK_assoc; GUB_WAK_bind; zf-RING_2;	AT2G46495|ATL21|Arabidopsis Tóxicos en Levadura 21
Glyma.12G203600	1.8373	0.00334871	Glyma.12g203600	262	UniRef100_H9TN50 Expansin B protein n=1 Tax=Glycine max TaxID=3847 RepID=H9TN50_SOYBN	0	99.62	UniRef100_H9TN50 Expansin B protein n=1 Tax=Glycine max TaxID=3847 RepID=H9TN50_SOYBN	0	99.62	AT4G28250	AT4G28250.1 | Symbols: ATEXPB3, EXPB3, ATHEXP BETA 1.6 | expansin B3 | chr4:14000446-14001945 REVERSE LENGTH=264	5e-136	95.8	GO:0006949 GO:0009826 GO:0009828 GO:0010583 GO:0019953 GO:0071555	syncytium formation; unidimensional cell growth; plant-type cell wall loosening; response to cyclopentenone; sexual reproduction; cell wall organization;	NA	NA	GO:0005576 GO:0005618 GO:0009506 GO:0016020	extracellular region; cell wall; plasmodesma; membrane	PF03330 PF01357	DPBB_1; Pollen_allerg_1;	AT4G28250|ATEXPB3|EXPB3|ATHEXP BETA 1.6|expansin B3|F26K10.130|F26K10_130
Glyma.11G217200	1.87771	2.0569e-05	Glyma.11g217200	138	UniRef100_I1LMD7 Uncharacterized protein n=2 Tax=Soja TaxID=1462606 RepID=I1LMD7_SOYBN	3e-92	99.28	UniRef100_UPI000F7CB4E9 probable calcium-binding protein CML18 n=1 Tax=Abrus precatorius TaxID=3816 RepID=UPI000F7CB4E9	8e-88	99.28	AT1G18210	AT1G18210.1 | Symbols: | Calcium-binding EF-hand family protein | chr1:6268273-6268785 REVERSE LENGTH=170	6e-52	96.38	GO:0008150	biological process;	GO:0005509	calcium ion binding;	GO:0005634 GO:0005773 GO:0005829 GO:0005886	nucleus; vacuole; cytosol; plasma membrane	PF13499	EF-hand_7;	AT1G18210|T10F20.22
Glyma.07G258100	1.91863	0.00611611	Glyma.07g258100	120	UniRef100_A0A445K1S3 Uncharacterized protein n=1 Tax=Glycine soja TaxID=3848 RepID=A0A445K1S3_GLYSO	7e-81	99.17	UniRef100_UPI000F7CA5B1 uncharacterized protein LOC113847222 n=1 Tax=Abrus precatorius TaxID=3816 RepID=UPI000F7CA5B1	2e-62	99.17	AT5G19190	AT5G19190.1 | Symbols: | unknown protein; BEST Arabidopsis thaliana protein match is: unknown protein (TAIR:AT3G06070.1); Has 1807 Blast hits to 1807 proteins in 277 species: Archae - 0; Bacteria - 0; Metazoa - 736; Fungi - 347; Plants - 385; Viruses - 0; Other Eukaryotes - 339 (source: NCBI BLink). | chr5:6457349-6457918 FORWARD LENGTH=154	3e-20	84.17	GO:0008150	biological process;	GO:0003674	molecular function;	GO:0005634	nucleus	NA	NA	AT5G19190|T24G5.90|T24G5_90
Glyma.20G030300	1.92498	0.00508969	Glyma.20g030300	321	UniRef100_K7N136 Uncharacterized protein n=2 Tax=Glycine max TaxID=3847 RepID=K7N136_SOYBN	0	99.69	UniRef100_A0A1S3UN14 uncharacterized protein LOC106767073 n=1 Tax=Vigna radiata var. radiata TaxID=3916 RepID=A0A1S3UN14_VIGRR	3e-108	96.57	AT3G11810	AT3G11810.1 | Symbols: | unknown protein; BEST Arabidopsis thaliana protein match is: unknown protein (TAIR:AT2G03330.1); Has 141 Blast hits to 141 proteins in 21 species: Archae - 0; Bacteria - 9; Metazoa - 0; Fungi - 0; Plants - 131; Viruses - 0; Other Eukaryotes - 1 (source: NCBI BLink). | chr3:3727819-3728865 FORWARD LENGTH=348	1e-83	96.57	NA	NA	NA	NA	GO:0009507 GO:0016021	chloroplast; integral component of membrane	NA	NA	AT3G11810
Glyma.05G168400	2.02741	0.00482384	Glyma.05g168400	148	UniRef100_I1K498 Ferredoxin n=1 Tax=Glycine max TaxID=3847 RepID=I1K498_SOYBN	6e-103	99.32	UniRef100_I1K498 Ferredoxin n=1 Tax=Glycine max TaxID=3847 RepID=I1K498_SOYBN	6e-103	99.32	AT1G60950	AT1G60950.1 | Symbols: FED A, ATFD2 | 2Fe-2S ferredoxin-like superfamily protein | chr1:22444565-22445011 FORWARD LENGTH=148	4e-64	98.65	GO:0009416 GO:0009643 GO:0009767	response to light stimulus; photosynthetic acclimation; photosynthetic electron transport chain;	GO:0009055 GO:0046872 GO:0051537	electron transfer activity; metal ion binding; 2 iron, 2 sulfur cluster binding;	GO:0009507 GO:0009570	chloroplast; chloroplast stroma	PF00111	Fer2;	AT1G60950|FED A|ATFD2|FD2|FERREDOXIN 2|FERRODOXIN A
Glyma.08G082800	2.04182	0.000861861	Glyma.08g082800	79	UniRef100_A0A0R0IIX5 Uncharacterized protein n=1 Tax=Glycine max TaxID=3847 RepID=A0A0R0IIX5_SOYBN	1e-48	98.73	NA	NA	NA	NA	NA	NA	NA	NA	NA	NA	NA	NA	NA	NA	NA	NA
Glyma.15G101600	2.10078	0.00868698	Glyma.15g101600	406	UniRef100_A0A445GRN8 F-box/kelch-repeat protein isoform B n=3 Tax=Soja TaxID=1462606 RepID=A0A445GRN8_GLYSO	0	99.75	UniRef100_A0A445GRN8 F-box/kelch-repeat protein isoform B n=3 Tax=Soja TaxID=1462606 RepID=A0A445GRN8_GLYSO	0	99.75	AT3G23880	AT3G23880.1 | Symbols: | F-box and associated interaction domains-containing protein | chr3:8622061-8623155 REVERSE LENGTH=364	5e-57	87.19	GO:0008150	biological process;	GO:0003674	molecular function;	GO:0005634	nucleus	PF00646	F-box;	AT3G23880|F14O13.6
Glyma.13G163700	2.22314	0.00301361	Glyma.13g163700	545	UniRef100_I1LZV0 Uncharacterized protein n=2 Tax=Soja TaxID=1462606 RepID=I1LZV0_SOYBN	0	99.82	UniRef100_A0A4D6KW14 SUF system FeS cluster assembly n=1 Tax=Vigna unguiculata TaxID=3917 RepID=A0A4D6KW14_VIGUN	0	99.82	AT4G04770	AT4G04770.1 | Symbols: ATABC1, LAF6, ATNAP1, ABC1 | ATP binding cassette protein 1 | chr4:2427998-2429785 REVERSE LENGTH=557	0	99.82	GO:0006879 GO:0016226 GO:2000030	cellular iron ion homeostasis; iron-sulfur cluster assembly; regulation of response to red or far red light;	GO:0005215 GO:0005515 GO:0042626	transporter activity; protein binding; ATPase-coupled transmembrane transporter activity;	GO:0009507 GO:0009570	chloroplast; chloroplast stroma	PF01458	UPF0051;	AT4G04770|ATABC1|LAF6|ATNAP1|ABC1|ABCI8|ATP binding cassette protein 1|LONG AFTER FR|ARABIDOPSIS THALIANA NUCLEOSOME ASSEMBLY PROTEIN 1|ATP-binding cassette I8|T4B21.16|T4B21_16
Glyma.09G152100	2.29235	0.00174199	Glyma.09g152100	114	UniRef100_C6SZF4 ZnF_CDGSH domain-containing protein n=1 Tax=Glycine max TaxID=3847 RepID=C6SZF4_SOYBN	2e-76	99.12	UniRef100_C6SZF4 ZnF_CDGSH domain-containing protein n=1 Tax=Glycine max TaxID=3847 RepID=C6SZF4_SOYBN	2e-76	99.12	AT5G51720	AT5G51720.1 | Symbols: | 2 iron, 2 sulfur cluster binding | chr5:21009645-21010227 FORWARD LENGTH=108	8e-41	68.42	GO:0010150 GO:0055072 GO:0072593	leaf senescence; iron ion homeostasis; reactive oxygen species metabolic process;	GO:0046872 GO:0051537	metal ion binding; 2 iron, 2 sulfur cluster binding;	GO:0005739 GO:0005829 GO:0009507 GO:0009536 GO:0009570	mitochondrion; cytosol; chloroplast; plastid; chloroplast stroma	PF09360	zf-CDGSH;	AT5G51720|NEET|At-NEET|NEET group protein|MIO24.14|MIO24_14
Glyma.08G038200	2.29855	0.00119808	Glyma.08g038200	622	UniRef100_K7L4T2 Uncharacterized protein n=2 Tax=Glycine max TaxID=3847 RepID=K7L4T2_SOYBN	0	99.84	UniRef100_A0A445J9J0 Pentatricopeptide repeat-containing protein isoform A n=2 Tax=Glycine soja TaxID=3848 RepID=A0A445J9J0_GLYSO	0	99.84	AT5G21222	AT5G21222.1 | Symbols: | protein kinase family protein | chr5:7209422-7213700 FORWARD LENGTH=831	0	72.19	GO:0006468	protein phosphorylation;	GO:0004672 GO:0005524	protein kinase activity; ATP binding;	GO:0005739 GO:0009536	mitochondrion; plastid	PF13041	PPR_2;	AT5G21222
Glyma.16G110700	2.36437	0.00185118	Glyma.16g110700	193	UniRef100_K7MGL3 Uncharacterized protein n=2 Tax=Soja TaxID=1462606 RepID=K7MGL3_SOYBN	8e-141	99.48	UniRef100_A0A445GH82 Abscisic acid 8'-hydroxylase 3 isoform B n=1 Tax=Glycine soja TaxID=3848 RepID=A0A445GH82_GLYSO	2e-119	85.49	AT5G45340	AT5G45340.1 | Symbols: CYP707A3 | cytochrome P450, family 707, subfamily A, polypeptide 3 | chr5:18368977-18370909 REVERSE LENGTH=463	4e-35	79.79	GO:0009414 GO:0009639 GO:0009687 GO:0016125 GO:0046345 GO:0055114 GO:0071456	response to water deprivation; response to red or far red light; abscisic acid metabolic process; sterol metabolic process; abscisic acid catabolic process; oxidation-reduction process; cellular response to hypoxia;	GO:0004497 GO:0005506 GO:0010295 GO:0016491 GO:0016709 GO:0020037	monooxygenase activity; iron ion binding; (+)-abscisic acid 8'-hydroxylase activity; oxidoreductase activity; oxidoreductase activity, acting on paired donors, with incorporation or reduction of molecular oxygen, NAD(P)H as one donor, and incorporation of one atom of oxygen; heme binding;	GO:0005576 GO:0009507 GO:0016021	extracellular region; chloroplast; integral component of membrane	PF00067	p450;	AT5G45340|CYP707A3|cytochrome P450, family 707, subfamily A, polypeptide 3|K9E15.12|K9E15_12
Glyma.18G065800	2.41474	0.00405071	Glyma.18g065800	128	UniRef100_K7MQB3 Uncharacterized protein n=2 Tax=Soja TaxID=1462606 RepID=K7MQB3_SOYBN	1e-87	99.22	UniRef100_UPI000F7C3430 josephin-like protein n=1 Tax=Abrus precatorius TaxID=3816 RepID=UPI000F7C3430	1e-51	92.97	NA	NA	NA	NA	NA	NA	NA	NA	NA	NA	NA	NA	AT1G07300|F22G5.36|F22G5_36
Glyma.06G023700	2.42815	0.00198816	Glyma.06g023700	110	UniRef100_I1K7J1 Uncharacterized protein n=2 Tax=Soja TaxID=1462606 RepID=I1K7J1_SOYBN	2e-73	99.09	UniRef100_A0A1S3U443 uncharacterized protein LOC106761716 n=1 Tax=Vigna radiata var. radiata TaxID=3916 RepID=A0A1S3U443_VIGRR	5e-54	99.09	AT1G75810	AT1G75810.1 | Symbols: | unknown protein; FUNCTIONS IN: molecular_function unknown; INVOLVED IN: biological_process unknown; LOCATED IN: endomembrane system; EXPRESSED IN: 24 plant structures; EXPRESSED DURING: 15 growth stages; Has 13 Blast hits to 13 proteins in 5 species: Archae - 0; Bacteria - 0; Metazoa - 0; Fungi - 0; Plants - 13; Viruses - 0; Other Eukaryotes - 0 (source: NCBI BLink). | ch…	1e-35	95.45	GO:0008150	biological process;	GO:0003674	molecular function;	GO:0005576 GO:0016021	extracellular region; integral component of membrane	NA	NA	AT1G75810|T4O12.4|T4O12_4
Glyma.09G213200	2.48546	0.00508969	Glyma.09g213200	358	UniRef100_I1L558 Uncharacterized protein n=1 Tax=Glycine max TaxID=3847 RepID=I1L558_SOYBN	0	99.72	UniRef100_UPI00101692E1 uncharacterized protein LOC114173425 n=1 Tax=Vigna unguiculata TaxID=3917 RepID=UPI00101692E1	0	99.72	AT5G45410	AT5G45410.1 | Symbols: | unknown protein; BEST Arabidopsis thaliana protein match is: unknown protein (TAIR:AT4G25030.2); Has 124 Blast hits to 124 proteins in 34 species: Archae - 2; Bacteria - 31; Metazoa - 0; Fungi - 0; Plants - 91; Viruses - 0; Other Eukaryotes - 0 (source: NCBI BLink). | chr5:18402071-18403282 REVERSE LENGTH=342	5e-122	96.09	GO:0009816	defense response to bacterium, incompatible interaction;	GO:0005515	protein binding;	GO:0009507 GO:0012505 GO:0016021	chloroplast; endomembrane system; integral component of membrane	NA	NA	AT5G45410|AtNHR2A|NON HOST RESISTANCE 2A|MFC19.8|MFC19_8
Glyma.12G234500	2.50221	0.00272181	Glyma.12g234500	236	UniRef100_A0A0B2QCZ3 Bidirectional sugar transporter SWEET n=2 Tax=Soja TaxID=1462606 RepID=A0A0B2QCZ3_GLYSO	2e-165	99.58	UniRef100_A0A0B2QCZ3 Bidirectional sugar transporter SWEET n=2 Tax=Soja TaxID=1462606 RepID=A0A0B2QCZ3_GLYSO	2e-165	99.58	AT3G14770	AT3G14770.1 | Symbols: SWEET2, AtSWEET2 | Nodulin MtN3 family protein | chr3:4957787-4959202 REVERSE LENGTH=236	8e-112	99.15	GO:0008643	carbohydrate transport;	GO:0005515 GO:0051119	protein binding; sugar transmembrane transporter activity;	GO:0005887 GO:0016021	integral component of plasma membrane; integral component of membrane	PF03083	MtN3_slv;	AT3G14770|SWEET2|AtSWEET2|T21E2.6
Glyma.13G211000	2.51764	0.00212928	Glyma.13g211000	407	UniRef100_C6TAK5 F-box domain-containing protein n=2 Tax=Glycine max TaxID=3847 RepID=C6TAK5_SOYBN	0	99.75	UniRef100_C6TAK5 F-box domain-containing protein n=2 Tax=Glycine max TaxID=3847 RepID=C6TAK5_SOYBN	0	99.75	AT3G23880	AT3G23880.1 | Symbols: | F-box and associated interaction domains-containing protein | chr3:8622061-8623155 REVERSE LENGTH=364	2e-57	87.22	GO:0008150	biological process;	GO:0003674	molecular function;	GO:0005634	nucleus	PF00646	F-box;	AT3G23880|F14O13.6
Glyma.07G085700	2.5302	0.0037399	Glyma.07g085700	515	UniRef100_I1KIQ4 Uncharacterized protein n=3 Tax=Soja TaxID=1462606 RepID=I1KIQ4_SOYBN	0	99.81	UniRef100_A0A1S3VE66 probable chlorophyll(Ide) b reductase NYC1, chloroplastic n=1 Tax=Vigna radiata var. radiata TaxID=3916 RepID=A0A1S3VE66_VIGRR	0	99.81	AT4G13250	AT4G13250.1 | Symbols: NYC1 | NAD(P)-binding Rossmann-fold superfamily protein | chr4:7684417-7686691 REVERSE LENGTH=496	0	86.6	GO:0010304 GO:0015996 GO:0055114	PSII associated light-harvesting complex II catabolic process; chlorophyll catabolic process; oxidation-reduction process;	GO:0005515 GO:0034256	protein binding; chlorophyll(ide) b reductase activity;	GO:0009507 GO:0009535 GO:0016021	chloroplast; chloroplast thylakoid membrane; integral component of membrane	PF13561	adh_short_C2;	AT4G13250|NYC1|NON-YELLOW COLORING 1|F17N18.140|F17N18_140
Glyma.20G217100	2.54753	0.00871345	Glyma.20g217100	196	UniRef100_K7N4X8 Phytocyanin domain-containing protein n=2 Tax=Soja TaxID=1462606 RepID=K7N4X8_SOYBN	6e-142	99.49	UniRef100_K7N4X8 Phytocyanin domain-containing protein n=2 Tax=Soja TaxID=1462606 RepID=K7N4X8_SOYBN	6e-142	99.49	AT1G64640	AT1G64640.1 | Symbols: ENODL8, AtENODL8 | early nodulin-like protein 8 | chr1:24022482-24023151 REVERSE LENGTH=191	5e-55	83.67	NA	NA	GO:0009055	electron transfer activity;	GO:0031225 GO:0046658	anchored component of membrane; anchored component of plasma membrane	PF02298	Cu_bind_like;	AT1G64640
Glyma.20G065100	2.64325	3.97905e-05	Glyma.20g065100	547	UniRef100_A0A0B2PTS0 Isoleucine N-monooxygenase 2 n=2 Tax=Soja TaxID=1462606 RepID=A0A0B2PTS0_GLYSO	0	99.82	UniRef100_A0A0B2PTS0 Isoleucine N-monooxygenase 2 n=2 Tax=Soja TaxID=1462606 RepID=A0A0B2PTS0_GLYSO	0	99.82	AT5G05260	AT5G05260.1 | Symbols: CYP79A2 | cytochrome p450 79a2 | chr5:1559778-1561765 REVERSE LENGTH=523	0	90.68	GO:0019761 GO:0055114	glucosinolate biosynthetic process; oxidation-reduction process;	GO:0005506 GO:0016709 GO:0019825 GO:0020037 GO:0102684	iron ion binding; oxidoreductase activity, acting on paired donors, with incorporation or reduction of molecular oxygen, NAD(P)H as one donor, and incorporation of one atom of oxygen; oxygen binding; heme binding; L-phenylalanine N-monooxygenase activity;	GO:0005739 GO:0005789 GO:0016020 GO:0016021	mitochondrion; endoplasmic reticulum membrane; membrane; integral component of membrane	PF00067	p450;	AT5G05260|CYP79A2|cytochrome p450 79a2|K18I23.6|K18I23_6|CYTOCHROME P450 79A2
Glyma.12G062600	2.67203	0.000441561	Glyma.12g062600	298	UniRef100_I1LQP9 Uncharacterized protein n=1 Tax=Glycine max TaxID=3847 RepID=I1LQP9_SOYBN	0	99.66	UniRef100_UPI00098D9FC8 PGR5-like protein 1B, chloroplastic isoform X2 n=1 Tax=Cajanus cajan TaxID=3821 RepID=UPI00098D9FC8	0	99.66	AT5G59400	AT5G59400.2 | Symbols: | FUNCTIONS IN: molecular_function unknown; INVOLVED IN: biological_process unknown; LOCATED IN: chloroplast; EXPRESSED IN: 23 plant structures; EXPRESSED DURING: 13 growth stages; BEST Arabidopsis thaliana protein match is: PGR5-like B (TAIR:AT4G11960.1); Has 30201 Blast hits to 17322 proteins in 780 species: Archae - 12; Bacteria - 1396; Metazoa - 17338; Fungi - 3422; Pla…	4e-110	93.62	GO:0008150	biological process;	GO:0003674	molecular function;	GO:0005739	mitochondrion	NA	NA	AT5G59400|F2O15.8|F2O15_8
Glyma.06G164200	2.74766	1.96131e-08	Glyma.06g164200	78	UniRef100_K7KVF5 Uncharacterized protein n=1 Tax=Glycine max TaxID=3847 RepID=K7KVF5_SOYBN	8e-47	98.72	NA	NA	NA	NA	NA	NA	NA	NA	NA	NA	NA	NA	NA	NA	NA	NA
Glyma.16G059400	2.75016	0.00279363	Glyma.16g059400	269	UniRef100_I1MLK6 Uncharacterized protein n=2 Tax=Soja TaxID=1462606 RepID=I1MLK6_SOYBN	0	99.63	UniRef100_A0A4D6M5M4 Adenylate kinase n=1 Tax=Vigna unguiculata TaxID=3917 RepID=A0A4D6M5M4_VIGUN	5e-163	99.63	AT3G01820	AT3G01820.1 | Symbols: | P-loop containing nucleoside triphosphate hydrolases superfamily protein | chr3:293981-295357 REVERSE LENGTH=263	3e-86	99.26	GO:0016310 GO:0046939	phosphorylation; nucleotide phosphorylation;	GO:0004017 GO:0005524	adenylate kinase activity; ATP binding;	GO:0005739	mitochondrion	PF00406	ADK;	AT3G01820|F28J7.15|F28J7_15
Glyma.20G196900	2.77612	0.00397136	Glyma.20g196900	249	UniRef100_P28759 Superoxide dismutase [Fe], chloroplastic n=3 Tax=Soja TaxID=1462606 RepID=SODF_SOYBN	0	99.6	UniRef100_P28759 Superoxide dismutase [Fe], chloroplastic n=3 Tax=Soja TaxID=1462606 RepID=SODF_SOYBN	0	99.6	AT5G51100	AT5G51100.1 | Symbols: FSD2 | Fe superoxide dismutase 2 | chr5:20773357-20775635 REVERSE LENGTH=305	3e-118	96.39	GO:0009411 GO:0055114	response to UV; oxidation-reduction process;	GO:0004784 GO:0005515 GO:0046872	superoxide dismutase activity; protein binding; metal ion binding;	GO:0005739 GO:0009295 GO:0009507 GO:0009534 GO:0009579 GO:0042644	mitochondrion; nucleoid; chloroplast; chloroplast thylakoid; thylakoid; chloroplast nucleoid	PF00081 PF02777	Sod_Fe_N; Sod_Fe_C;	AT5G51100|FSD2|Fe superoxide dismutase 2|MWD22.4|MWD22_4
Glyma.04G133400	2.8309	0.00184168	Glyma.04g133400	373	UniRef100_K7KJY1 Uncharacterized protein n=2 Tax=Soja TaxID=1462606 RepID=K7KJY1_SOYBN	0	99.73	UniRef100_A0A0B2NXT6 Protein LNK3 n=1 Tax=Glycine soja TaxID=3848 RepID=A0A0B2NXT6_GLYSO	0	95.98	AT3G12320	AT3G12320.1 | Symbols: | unknown protein; BEST Arabidopsis thaliana protein match is: unknown protein (TAIR:AT5G06980.4); Has 102 Blast hits to 102 proteins in 16 species: Archae - 0; Bacteria - 0; Metazoa - 0; Fungi - 0; Plants - 98; Viruses - 0; Other Eukaryotes - 4 (source: NCBI BLink). | chr3:3924034-3925262 FORWARD LENGTH=269	4e-16	73.46	GO:0006355 GO:0007623	regulation of transcription, DNA-templated; circadian rhythm;	GO:0005515	protein binding;	GO:0005634	nucleus	NA	NA	AT3G12320|LNK3|night light-inducible and clock-regulated 3|T2E22.34
Glyma.15G069000	2.84245	6.3017e-05	Glyma.15g069000	54	UniRef100_A0A0R0G719 Uncharacterized protein n=1 Tax=Glycine max TaxID=3847 RepID=A0A0R0G719_SOYBN	5e-31	98.15	UniRef100_UPI000CE1FF89 F-box protein SKIP27-like n=1 Tax=Quercus suber TaxID=58331 RepID=UPI000CE1FF89	1e-11	88.89	NA	NA	NA	NA	NA	NA	NA	NA	NA	NA	NA	NA	NA
Glyma.19G076500	2.85301	0.00524487	Glyma.19g076500	310	UniRef100_I1N7F5 Uncharacterized protein n=2 Tax=Soja TaxID=1462606 RepID=I1N7F5_SOYBN	0	99.68	UniRef100_A0A1S3UK09 uncharacterized protein LOC106766130 n=1 Tax=Vigna radiata var. radiata TaxID=3916 RepID=A0A1S3UK09_VIGRR	2e-147	99.68	AT3G27250	AT3G27250.1 | Symbols: | unknown protein; BEST Arabidopsis thaliana protein match is: unknown protein (TAIR:AT5G40800.1); Has 104 Blast hits to 104 proteins in 13 species: Archae - 0; Bacteria - 0; Metazoa - 0; Fungi - 0; Plants - 104; Viruses - 0; Other Eukaryotes - 0 (source: NCBI BLink). | chr3:10061633-10062481 FORWARD LENGTH=282	1e-58	94.84	GO:2000143	negative regulation of DNA-templated transcription, initiation;	GO:0003674	molecular function;	GO:0005634	nucleus	NA	NA	AT3G27250|AITR1|DIL4|DIG-like 4|K17E12.7
Glyma.05G074200	2.8586	0.007058	Glyma.05g074200	308	UniRef100_I1K145 Uncharacterized protein n=2 Tax=Soja TaxID=1462606 RepID=I1K145_SOYBN	0	99.68	UniRef100_A0A1S3UK09 uncharacterized protein LOC106766130 n=1 Tax=Vigna radiata var. radiata TaxID=3916 RepID=A0A1S3UK09_VIGRR	1e-145	99.68	AT3G27250	AT3G27250.1 | Symbols: | unknown protein; BEST Arabidopsis thaliana protein match is: unknown protein (TAIR:AT5G40800.1); Has 104 Blast hits to 104 proteins in 13 species: Archae - 0; Bacteria - 0; Metazoa - 0; Fungi - 0; Plants - 104; Viruses - 0; Other Eukaryotes - 0 (source: NCBI BLink). | chr3:10061633-10062481 FORWARD LENGTH=282	2e-57	94.81	GO:2000143	negative regulation of DNA-templated transcription, initiation;	GO:0003674	molecular function;	GO:0005634	nucleus	NA	NA	AT3G27250|AITR1|DIL4|DIG-like 4|K17E12.7
Glyma.05G026100	2.92735	0.000412996	Glyma.05g026100	369	UniRef100_A0A445KIC2 GDSL esterase/lipase isoform A n=2 Tax=Soja TaxID=1462606 RepID=A0A445KIC2_GLYSO	0	99.73	UniRef100_A0A445KIC2 GDSL esterase/lipase isoform A n=2 Tax=Soja TaxID=1462606 RepID=A0A445KIC2_GLYSO	0	99.73	AT1G74460	AT1G74460.1 | Symbols: | GDSL-like Lipase/Acylhydrolase superfamily protein | chr1:27988150-27989765 REVERSE LENGTH=366	0	98.37	GO:0016042	lipid catabolic process;	GO:0016788	hydrolase activity, acting on ester bonds;	GO:0005576	extracellular region	PF00657	Lipase_GDSL;	AT1G74460|F1M20.14|F1M20_14
Glyma.04G089800	2.95474	0.00272181	Glyma.04g089800	540	UniRef100_I1JV15 Glutamyl-tRNA reductase n=1 Tax=Glycine max TaxID=3847 RepID=I1JV15_SOYBN	0	99.81	UniRef100_I1JV15 Glutamyl-tRNA reductase n=1 Tax=Glycine max TaxID=3847 RepID=I1JV15_SOYBN	0	99.81	AT1G58290	AT1G58290.1 | Symbols: HEMA1 | Glutamyl-tRNA reductase family protein | chr1:21624028-21626051 REVERSE LENGTH=543	0	99.81	GO:0006779 GO:0006782 GO:0006783 GO:0009416 GO:0015995 GO:0055114	porphyrin-containing compound biosynthetic process; protoporphyrinogen IX biosynthetic process; heme biosynthetic process; response to light stimulus; chlorophyll biosynthetic process; oxidation-reduction process;	GO:0005515 GO:0008883 GO:0050661	protein binding; glutamyl-tRNA reductase activity; NADP binding;	GO:0009507 GO:0031969	chloroplast; chloroplast membrane	PF03807 PF00745 PF05201	F420_oxidored; GlutR_dimer; GlutR_N;	AT1G58290|HEMA1|AtHEMA1|GluTR|Arabidopsis thaliana hemA 1|glutamyl-tRNA reductase|F19C14.9|F19C14_9
Glyma.13G205000	3.00434	0.00408331	Glyma.13g205000	196	UniRef100_I1M104 Uncharacterized protein n=2 Tax=Soja TaxID=1462606 RepID=I1M104_SOYBN	2e-139	99.49	UniRef100_A0A1S3VHU5 uncharacterized protein LOC106775215 n=1 Tax=Vigna radiata var. radiata TaxID=3916 RepID=A0A1S3VHU5_VIGRR	2e-100	99.49	AT1G11700	AT1G11700.1 | Symbols: | Protein of unknown function, DUF584 | chr1:3945852-3946457 FORWARD LENGTH=201	3e-49	99.49	GO:0008150	biological process;	GO:0003674	molecular function;	NA	NA	PF04520	Senescence_reg;	AT1G11700|F25C20.15|F25C20_15
Glyma.11G239200	3.02759	0.000761956	Glyma.11g239200	319	UniRef100_A0A0R0HLE4 AP2/ERF domain-containing protein n=2 Tax=Glycine max TaxID=3847 RepID=A0A0R0HLE4_SOYBN	0	99.69	UniRef100_A0A0R0HLE4 AP2/ERF domain-containing protein n=2 Tax=Glycine max TaxID=3847 RepID=A0A0R0HLE4_SOYBN	0	99.69	AT1G78080	AT1G78080.1 | Symbols: RAP2.4 | related to AP2 4 | chr1:29364790-29365794 FORWARD LENGTH=334	1e-73	98.75	GO:0006355 GO:0006970 GO:0009408 GO:0009409 GO:0009414 GO:0009416 GO:0009611 GO:0009651 GO:0009736 GO:0009873 GO:0010017 GO:0045595 GO:0071472	regulation of transcription, DNA-templated; response to osmotic stress; response to heat; response to cold; response to water deprivation; response to light stimulus; response to wounding; response to salt stress; cytokinin-activated signaling pathway; ethylene-activated signaling pathway; red or far-red light signaling pathway; regulation of cell differentiation; cellular response to salt stress;	GO:0003677 GO:0003700 GO:0005515 GO:0043565 GO:0044212	DNA binding; DNA-binding transcription factor activity; protein binding; sequence-specific DNA binding; transcription regulatory region DNA binding;	GO:0005634	nucleus	PF00847	AP2;	AT1G78080|RAP2.4|WIND1|AtWIND1|related to AP2 4|wound induced dedifferentiation 1|F28K19.29|F28K19_29
Glyma.12G099000	3.07618	0.000447157	Glyma.12g099000	250	UniRef100_C6SVE8 Uncharacterized protein (Fragment) n=1 Tax=Glycine max TaxID=3847 RepID=C6SVE8_SOYBN	1e-178	99.6	UniRef100_UPI0010404D65 succinate dehydrogenase subunit 3-1, mitochondrial-like n=1 Tax=Glycine soja TaxID=3848 RepID=UPI0010404D65	6e-178	99.6	AT5G09600	AT5G09600.1 | Symbols: SDH3-1 | succinate dehydrogenase 3-1 | chr5:2979220-2980527 FORWARD LENGTH=213	3e-28	48.4	GO:0006099 GO:0006121	tricarboxylic acid cycle; mitochondrial electron transport, succinate to ubiquinone;	GO:0000104 GO:0046872	succinate dehydrogenase activity; metal ion binding;	GO:0005739 GO:0005749 GO:0016020 GO:0016021 GO:0045281	mitochondrion; mitochondrial respiratory chain complex II, succinate dehydrogenase complex (ubiquinone); membrane; integral component of membrane; succinate dehydrogenase complex	PF01127	Sdh_cyt;	AT5G09600|SDH3-1|succinate dehydrogenase 3-1|F17I14.210|F17I14_210
Glyma.06G133000	3.10913	0.00502013	Glyma.06g133000	677	UniRef100_A0A445K950 Metal-nicotianamine transporter YSL3 isoform A n=2 Tax=Soja TaxID=1462606 RepID=A0A445K950_GLYSO	0	99.85	UniRef100_A0A445K950 Metal-nicotianamine transporter YSL3 isoform A n=2 Tax=Soja TaxID=1462606 RepID=A0A445K950_GLYSO	0	99.85	AT5G53550	AT5G53550.1 | Symbols: YSL3, ATYSL3 | YELLOW STRIPE like 3 | chr5:21756081-21758776 FORWARD LENGTH=675	0	99.41	GO:0003006 GO:0009624 GO:0010039 GO:0048316 GO:0055085	developmental process involved in reproduction; response to nematode; response to iron ion; seed development; transmembrane transport;	GO:0051980	iron-nicotianamine transmembrane transporter activity;	GO:0005576 GO:0005737 GO:0005886 GO:0016020 GO:0016021	extracellular region; cytoplasm; plasma membrane; membrane; integral component of membrane	PF03169	OPT;	AT5G53550|YSL3|ATYSL3|YELLOW STRIPE like 3|MNC6.9|MNC6_9
Glyma.15G054000	3.15363	0.00530737	Glyma.15g054000	483	UniRef100_UPI00103B5E30 metacaspase-3-like isoform X1 n=1 Tax=Glycine soja TaxID=3848 RepID=UPI00103B5E30	0	99.79	UniRef100_UPI00103B5E30 metacaspase-3-like isoform X1 n=1 Tax=Glycine soja TaxID=3848 RepID=UPI00103B5E30	0	99.79	AT1G02170	AT1G02170.1 | Symbols: LOL3, ATMCPB1, MCP1B, ATMC1, MC1 | metacaspase 1 | chr1:411883-413426 FORWARD LENGTH=367	1e-73	75.36	GO:0006508 GO:0006952 GO:0043068	proteolysis; defense response; positive regulation of programmed cell death;	GO:0004197 GO:0005515	cysteine-type endopeptidase activity; protein binding;	NA	NA	PF00656	Peptidase_C14;	AT1G02170|LOL3|ATMCPB1|MCP1b|ATMC1|MC1|AtMCP1b|LSD ONE LIKE 3|ARABIDOPSIS THALIANA METACASPASE 1B|metacaspase 1b|ARABIDOPSIS THALIANA METACASPASE 1|metacaspase 1|T6A9.24
Glyma.03G078300	3.16689	0.00664925	Glyma.03g078300	518	UniRef100_I1JLR0 Uncharacterized protein n=5 Tax=Soja TaxID=1462606 RepID=I1JLR0_SOYBN	0	99.81	UniRef100_A0A445M1N0 Sulfoquinovosyl transferase SQD2 n=2 Tax=Glycine soja TaxID=3848 RepID=A0A445M1N0_GLYSO	0	99.81	AT5G01220	AT5G01220.1 | Symbols: SQD2 | sulfoquinovosyldiacylglycerol 2 | chr5:86907-89885 REVERSE LENGTH=510	0	91.31	GO:0009247 GO:0016036 GO:0046506	glycolipid biosynthetic process; cellular response to phosphate starvation; sulfolipid biosynthetic process;	GO:0008194 GO:0016757 GO:0046510	UDP-glycosyltransferase activity; transferase activity, transferring glycosyl groups; UDP-sulfoquinovose:DAG sulfoquinovosyltransferase activity;	GO:0005886 GO:0009507 GO:0009536 GO:0009941 GO:0016021 GO:0031969	plasma membrane; chloroplast; plastid; chloroplast envelope; integral component of membrane; chloroplast membrane	PF13579 PF00534	Glyco_trans_4_4; Glycos_transf_1;	AT5G01220|SQD2|sulfoquinovosyldiacylglycerol 2|F7J8.200|F7J8_200|sulfolipid synthase
Glyma.01G124500	3.23157	0.00502013	Glyma.01g124500	258	UniRef100_A0A0B2PS04 Ferritin n=2 Tax=Soja TaxID=1462606 RepID=A0A0B2PS04_GLYSO	0	99.61	UniRef100_A0A0B2PS04 Ferritin n=2 Tax=Soja TaxID=1462606 RepID=A0A0B2PS04_GLYSO	0	99.61	AT5G01600	AT5G01600.1 | Symbols: ATFER1, FER1 | ferretin 1 | chr5:228149-229594 REVERSE LENGTH=255	2e-112	76.74	GO:0000302 GO:0006826 GO:0006880 GO:0009409 GO:0009617 GO:0009908 GO:0010039 GO:0010043 GO:0015979 GO:0042542 GO:0048366 GO:0055072 GO:0055114	response to reactive oxygen species; iron ion transport; intracellular sequestering of iron ion; response to cold; response to bacterium; flower development; response to iron ion; response to zinc ion; photosynthesis; response to hydrogen peroxide; leaf development; iron ion homeostasis; oxidation-reduction process;	GO:0004322 GO:0005506 GO:0008198 GO:0008199	ferroxidase activity; iron ion binding; ferrous iron binding; ferric iron binding;	GO:0005737 GO:0005739 GO:0005886 GO:0009507 GO:0009535 GO:0009570 GO:0009579	cytoplasm; mitochondrion; plasma membrane; chloroplast; chloroplast thylakoid membrane; chloroplast stroma; thylakoid	PF00210	Ferritin;	AT5G01600|ATFER1|FER1|ARABIDOPSIS THALIANA FERRETIN 1|ferretin 1|F7A7.120|F7A7_120
Glyma.20G123400	3.3367	4.44889e-05	Glyma.20g123400	410	UniRef100_A0A445F472 Protein DETOXIFICATION n=2 Tax=Soja TaxID=1462606 RepID=A0A445F472_GLYSO	0	99.76	UniRef100_A0A445F472 Protein DETOXIFICATION n=2 Tax=Soja TaxID=1462606 RepID=A0A445F472_GLYSO	0	99.76	AT1G71140	AT1G71140.1 | Symbols: | MATE efflux family protein | chr1:26824762-26826748 FORWARD LENGTH=485	7e-176	98.78	GO:0042908 GO:0055085	xenobiotic transport; transmembrane transport;	GO:0015297 GO:0022857 GO:0042910	antiporter activity; transmembrane transporter activity; xenobiotic transmembrane transporter activity;	GO:0005774 GO:0016020 GO:0016021	vacuolar membrane; membrane; integral component of membrane	PF01554	MatE;	AT1G71140|DTX14|Protein DETOXIFICATION 14|F23N20.13|F23N20_13
Glyma.02G262500	3.57136	0.000655173	Glyma.02g262500	250	UniRef100_I1JIE1 Ferritin n=2 Tax=Soja TaxID=1462606 RepID=I1JIE1_SOYBN	0	99.6	UniRef100_I1JIE1 Ferritin n=2 Tax=Soja TaxID=1462606 RepID=I1JIE1_SOYBN	0	99.6	AT2G40300	AT2G40300.1 | Symbols: ATFER4, FER4 | ferritin 4 | chr2:16831501-16833214 REVERSE LENGTH=259	5e-126	82.8	GO:0000302 GO:0006826 GO:0006880 GO:0009908 GO:0010039 GO:0015979 GO:0048366 GO:0055072 GO:0055114	response to reactive oxygen species; iron ion transport; intracellular sequestering of iron ion; flower development; response to iron ion; photosynthesis; leaf development; iron ion homeostasis; oxidation-reduction process;	GO:0004322 GO:0005506 GO:0008198 GO:0008199	ferroxidase activity; iron ion binding; ferrous iron binding; ferric iron binding;	GO:0005737 GO:0005739 GO:0005794 GO:0009507 GO:0009570 GO:0009941	cytoplasm; mitochondrion; Golgi apparatus; chloroplast; chloroplast stroma; chloroplast envelope	PF00210	Ferritin;	AT2G40300|ATFER4|FER4|ferritin 4|T7M7.6
Glyma.06G216600	3.87371	1.32941e-05	Glyma.06g216600	141	UniRef100_I1KDB1 Uncharacterized protein n=2 Tax=Soja TaxID=1462606 RepID=I1KDB1_SOYBN	8e-98	99.29	UniRef100_UPI0010FAE7F9 zinc finger Ran-binding domain-containing protein 2 n=1 Tax=Cajanus cajan TaxID=3821 RepID=UPI0010FAE7F9	8e-89	99.29	AT2G26695	AT2G26695.1 | Symbols: | Ran BP2/NZF zinc finger-like superfamily protein | chr2:11365275-11365789 FORWARD LENGTH=138	3e-65	97.16	GO:0008150	biological process;	GO:0046872	metal ion binding;	GO:0005634	nucleus	PF00641	zf-RanBP;	AT2G26695
Glyma.10G193500	3.90592	0.00182442	Glyma.10g193500	245	UniRef100_I1LCI3 Superoxide dismutase n=2 Tax=Soja TaxID=1462606 RepID=I1LCI3_SOYBN	5e-179	99.59	UniRef100_I1LCI3 Superoxide dismutase n=2 Tax=Soja TaxID=1462606 RepID=I1LCI3_SOYBN	5e-179	99.59	AT5G51100	AT5G51100.1 | Symbols: FSD2 | Fe superoxide dismutase 2 | chr5:20773357-20775635 REVERSE LENGTH=305	8e-120	89.39	GO:0009411 GO:0055114	response to UV; oxidation-reduction process;	GO:0004784 GO:0005515 GO:0046872	superoxide dismutase activity; protein binding; metal ion binding;	GO:0005739 GO:0009295 GO:0009507 GO:0009534 GO:0009579 GO:0042644	mitochondrion; nucleoid; chloroplast; chloroplast thylakoid; thylakoid; chloroplast nucleoid	PF00081 PF02777	Sod_Fe_N; Sod_Fe_C;	AT5G51100|FSD2|Fe superoxide dismutase 2|MWD22.4|MWD22_4
Glyma.17G116500	3.95451	0.000448517	Glyma.17g116500	322	UniRef100_K7ML62 Uncharacterized protein n=2 Tax=Soja TaxID=1462606 RepID=K7ML62_SOYBN	0	99.69	UniRef100_UPI001015DF3C uncharacterized protein LOC114175846 n=1 Tax=Vigna unguiculata TaxID=3917 RepID=UPI001015DF3C	0	99.69	AT1G15410	AT1G15410.1 | Symbols: | aspartate-glutamate racemase family | chr1:5299577-5300681 FORWARD LENGTH=330	2e-97	79.5	GO:0006807	nitrogen compound metabolic process;	GO:0047661	amino-acid racemase activity;	GO:0009507	chloroplast	PF01177	Asp_Glu_race;	AT1G15410|F9L1.36|F9L1_36
Glyma.07G030500	4.03979	0.000861861	Glyma.07g030500	316	UniRef100_K7KZD4 TPR_REGION domain-containing protein n=2 Tax=Glycine max TaxID=3847 RepID=K7KZD4_SOYBN	0	99.68	UniRef100_K7KZD4 TPR_REGION domain-containing protein n=2 Tax=Glycine max TaxID=3847 RepID=K7KZD4_SOYBN	0	99.68	AT5G20190	AT5G20190.1 | Symbols: | Tetratricopeptide repeat (TPR)-like superfamily protein | chr5:6814093-6815171 FORWARD LENGTH=290	3e-38	31.01	GO:0008150	biological process;	NA	NA	GO:0009507	chloroplast	PF14559	TPR_19;	AT5G20190|F5O24.80|F5O24_80
Glyma.10G172900	4.15585	0.00502013	Glyma.10g172900	726	UniRef100_I1LBY0 Uncharacterized protein n=4 Tax=Soja TaxID=1462606 RepID=I1LBY0_SOYBN	0	99.86	UniRef100_A0A445F8L0 Metal-nicotianamine transporter YSL1 isoform A n=2 Tax=Soja TaxID=1462606 RepID=A0A445F8L0_GLYSO	0	92.84	AT4G24120	AT4G24120.1 | Symbols: YSL1, ATYSL1 | YELLOW STRIPE like 1 | chr4:12524581-12527023 FORWARD LENGTH=673	0	91.6	GO:0003006 GO:0010039 GO:0048316 GO:0055085	developmental process involved in reproduction; response to iron ion; seed development; transmembrane transport;	GO:0051980	iron-nicotianamine transmembrane transporter activity;	GO:0005737 GO:0005886 GO:0016020 GO:0016021	cytoplasm; plasma membrane; membrane; integral component of membrane	PF03169	OPT;	AT4G24120|YSL1|ATYSL1|YELLOW STRIPE like 1|T19F6.110|T19F6_110
Glyma.07G171600	4.56052	5.06873e-07	Glyma.07g171600	330	UniRef100_A0A0B2NWS0 Transcription factor bHLH121 n=3 Tax=Soja TaxID=1462606 RepID=A0A0B2NWS0_GLYSO	0	99.7	UniRef100_A0A0B2NWS0 Transcription factor bHLH121 n=3 Tax=Soja TaxID=1462606 RepID=A0A0B2NWS0_GLYSO	0	99.7	AT3G19860	AT3G19860.2 | Symbols: bHLH121 | basic helix-loop-helix (bHLH) DNA-binding superfamily protein | chr3:6903842-6905863 FORWARD LENGTH=337	9e-73	68.79	NA	NA	GO:0003700 GO:0005515 GO:0043565 GO:0044212 GO:0046983	DNA-binding transcription factor activity; protein binding; sequence-specific DNA binding; transcription regulatory region DNA binding; protein dimerization activity;	GO:0005634	nucleus	PF00010	HLH;	AT3G19860
Glyma.14G153800	5.12836	0.00189138	Glyma.14g153800	135	UniRef100_K7M6Z2 Uncharacterized protein n=1 Tax=Glycine max TaxID=3847 RepID=K7M6Z2_SOYBN	8e-94	99.26	UniRef100_I1NBI3 AA_TRNA_LIGASE_II domain-containing protein n=1 Tax=Glycine max TaxID=3847 RepID=I1NBI3_SOYBN	6e-55	92.59	AT3G62120	AT3G62120.1 | Symbols: | Class II aaRS and biotin synthetases superfamily protein | chr3:23001227-23003849 REVERSE LENGTH=530	5e-53	92.59	GO:0006433	prolyl-tRNA aminoacylation;	GO:0004827 GO:0005524	proline-tRNA ligase activity; ATP binding;	GO:0005737 GO:0005829 GO:0009506 GO:0017101	cytoplasm; cytosol; plasmodesma; aminoacyl-tRNA synthetase multienzyme complex	NA	NA	AT3G62120|ProRS-Cyt|AtProRS-Cyt|prolyl-tRNA synthetase cytosolic|T17J13.80
Glyma.16G203100	5.34227	8.64364e-11	Glyma.16g203100	114	UniRef100_I1MQ76 ZnF_CDGSH domain-containing protein n=2 Tax=Soja TaxID=1462606 RepID=I1MQ76_SOYBN	3e-76	99.12	UniRef100_I1MQ76 ZnF_CDGSH domain-containing protein n=2 Tax=Soja TaxID=1462606 RepID=I1MQ76_SOYBN	3e-76	99.12	AT5G51720	AT5G51720.1 | Symbols: | 2 iron, 2 sulfur cluster binding | chr5:21009645-21010227 FORWARD LENGTH=108	2e-40	68.42	GO:0010150 GO:0055072 GO:0072593	leaf senescence; iron ion homeostasis; reactive oxygen species metabolic process;	GO:0046872 GO:0051537	metal ion binding; 2 iron, 2 sulfur cluster binding;	GO:0005739 GO:0005829 GO:0009507 GO:0009536 GO:0009570	mitochondrion; cytosol; chloroplast; plastid; chloroplast stroma	PF09360	zf-CDGSH;	AT5G51720|NEET|At-NEET|NEET group protein|MIO24.14|MIO24_14
Glyma.03G050100	5.47785	0.000703882	Glyma.03g050100	260	UniRef100_A0A0B2P670 Ferritin n=3 Tax=Soja TaxID=1462606 RepID=A0A0B2P670_GLYSO	0	99.62	UniRef100_A0A0B2P670 Ferritin n=3 Tax=Soja TaxID=1462606 RepID=A0A0B2P670_GLYSO	0	99.62	AT5G01600	AT5G01600.1 | Symbols: ATFER1, FER1 | ferretin 1 | chr5:228149-229594 REVERSE LENGTH=255	2e-115	86.92	GO:0000302 GO:0006826 GO:0006880 GO:0009409 GO:0009617 GO:0009908 GO:0010039 GO:0010043 GO:0015979 GO:0042542 GO:0048366 GO:0055072 GO:0055114	response to reactive oxygen species; iron ion transport; intracellular sequestering of iron ion; response to cold; response to bacterium; flower development; response to iron ion; response to zinc ion; photosynthesis; response to hydrogen peroxide; leaf development; iron ion homeostasis; oxidation-reduction process;	GO:0004322 GO:0005506 GO:0008198 GO:0008199	ferroxidase activity; iron ion binding; ferrous iron binding; ferric iron binding;	GO:0005737 GO:0005739 GO:0005886 GO:0009507 GO:0009535 GO:0009570 GO:0009579	cytoplasm; mitochondrion; plasma membrane; chloroplast; chloroplast thylakoid membrane; chloroplast stroma; thylakoid	PF00210	Ferritin;	AT5G01600|ATFER1|FER1|ARABIDOPSIS THALIANA FERRETIN 1|ferretin 1|F7A7.120|F7A7_120
*Positive LogFC indicates increased expression in Mand iron sufficient (FeS) compared to iron deficient (FeD). Negative LogFC indicates expression Mand FeS is lower than in FeD.
