# Supplementary material for: Mining Fiskeby III and Mandarin (Ottawa) Expression Profiles to Understand Iron Stress Tolerant Responses in Soybean
Source: Int J Mol Sci. 2021 Oct 13;22(20):11032. doi: 10.3390/ijms222011032 (PMC8537376; doi:10.3390/ijms222011032)
Supplement: Supplementary file 1 [file ijms-22-11032-s001.zip › Table S10.xlsx]

## Sheet: Sheet1
Table S10: Primer sequences used as to amplify Gm05 QTL candidate genes. Sequences designed and amplified from Williams 82 genome sequence.
Primer Name	Primer Sequence
Glyma.05G000700_F	atatCTCGAGCGAGCTGAAGCAACTGAT
Glyma.05G000700_R	aaatGGATCCCGCTGGCCTATACTTGG
Glyma.05G000800_F	atatCTCGAGCTCAAGATCAAGGACCAACC
Glyma.05G000800_R	aaatGGATCCATCAGCCGAAACATCAGC
Glyma.05G000900_F	atatCTCGAGTGTCAGCCACACAGTCC
Glyma.05G000900_R	aaatGGATCCCCTCCGGACACCTGAAAC
Glyma.05G001000_F	atatCTCGAGACTCAGCTGCTTTCTGG
Glyma.05G001000_R	aaatGGATCCATATGCATGTTTGAGAAGCC
Glyma.05G001100_F	atatCTCGAGACCCTCATTTCCATCACACC
Glyma.05G001100_R	aaatGGATCCGCTTCACAGGCTCGATAAGG
Glyma.05G001200_F	atatCTCGAGAGGAGAGCCGAGAAGGAGAG
Glyma.05G001200_R	aaatGGATCCTGTTCTTGGATACGCTGCTG
Glyma.05G001300_F	atatCTCGAGGCATGTAGTTGCAGCAAAGC
Glyma.05G001300_R	aaatGGATCCTTACGCAACCTGAGCAACAG
Glyma.05G001400_F	atatCTCGAGTTGCTTGTGTCGTTGGG
Glyma.05G001400_R	aaatGGATCCAAAGTGGAAGTGGAAGCG
Glyma.05G001600_F	atatCTCGAGGCTTTGGTTCTCACTACTCC
Glyma.05G001600_R	aaatGGATCCCCAGAAAGAGAAACCTGTCC
Glyma.05G001700_F	atatCTCGAGGAACTGGGGGCAGG
Glyma.05G001700_R	aaatGGATCCCCCCTCTCGCAATCC
