# Supplementary material for: Mining Fiskeby III and Mandarin (Ottawa) Expression Profiles to Understand Iron Stress Tolerant Responses in Soybean
Source: Int J Mol Sci. 2021 Oct 13;22(20):11032. doi: 10.3390/ijms222011032 (PMC8537376; doi:10.3390/ijms222011032)
Supplement: Supplementary file 1 [file ijms-22-11032-s001.zip › Table S2.xlsx]

## Sheet: S2 MandRoot_22
Table S2: 22 DEGs identified in Mandarin(Ottawa) roots due to iron deficiency (FeD) stress
GeneID	LogFC*	FDR	Gmax_508_Wm82.a4.v1 Locus	Length of Primary Predicted Protein (AA)	Top Uniref100 Viridaeplantae Hit	Best HSP Evalue (E<10-6)	Best HSP Percent Coverage	Top Most Descriptive Uniref100 Viridaeplantae Hit	Best HSP Evalue (E<10-6)	Best HSP Percent Coverage	Top AtID	Top Arabidopsis (TAIR10) BLASTP Hit	Best HSP Evalue (E<10-10)	Best HSP Percent Coverage	GO Biological Process IDs	GO Biological Process Descriptions	GO Molecular Function IDs	GO Molecular Function Descriptions	GO Cellular Component IDs	GO Cellular Component Descriptions	PFAM IDs	PFAM Names	Alternative TAIR10 IDs
Glyma.05G204600	3.31164	1.28209e-12	Glyma.05G204600	225	UniRef100_I1K6M9 Uncharacterized protein n=1 Tax=Glycine max TaxID=3847 RepID=I1K6M9_SOYBN	6e-161	99.56	UniRef100_A0A445KRP5 Protein P21 n=1 Tax=Glycine soja TaxID=3848 RepID=A0A445KRP5_GLYSO	6e-160	99.56	AT4G11650	AT4G11650.1 | Symbols: ATOSM34, OSM34 | osmotin 34 | chr4:7025127-7026113 REVERSE LENGTH=244	9e-108	99.56	GO:0006952 GO:0009816 GO:0009817	defense response; defense response to bacterium, incompatible interaction; defense response to fungus, incompatible interaction;	NA	NA	GO:0005576 GO:0099503	extracellular region; secretory vesicle	PF00314	Thaumatin;	AT4G11650|ATOSM34|OSM34|osmotin 34|T5C23.80|T5C23_80
Glyma.08G076100	-5.32934	2.29239e-10	Glyma.08G076100	222	UniRef100_K7L5G1 Uncharacterized protein n=3 Tax=Soja TaxID=1462606 RepID=K7L5G1_SOYBN	1e-156	99.55	UniRef100_A0A1S3T8G3 vacuolar iron transporter homolog 4-like n=1 Tax=Vigna radiata var. radiata TaxID=3916 RepID=A0A1S3T8G3_VIGRR	1e-130	99.55	AT3G43660	AT3G43660.1 | Symbols: | Vacuolar iron transporter (VIT) family protein | chr3:15565332-15565928 FORWARD LENGTH=198	2e-92	87.39	GO:0006880 GO:0030026	intracellular sequestering of iron ion; cellular manganese ion homeostasis;	GO:0005381 GO:0005384	iron ion transmembrane transporter activity; manganese ion transmembrane transporter activity;	GO:0005774 GO:0016020 GO:0016021	vacuolar membrane; membrane; integral component of membrane	PF01988	VIT1;	AT3G43660|F23N14.40
Glyma.14G032000	3.94275	6.43549e-10	Glyma.14G032000	51	UniRef100_K7M4P6 Uncharacterized protein n=2 Tax=Soja TaxID=1462606 RepID=K7M4P6_SOYBN	9e-28	98.04	NA	NA	NA	NA	NA	NA	NA	NA	NA	NA	NA	NA	NA	NA	NA	NA
Glyma.05G011200	2.65309	1.69003e-08	Glyma.05G011200	71	UniRef100_C6T1M0 Uncharacterized protein n=2 Tax=Soja TaxID=1462606 RepID=C6T1M0_SOYBN	9e-43	98.59	NA	NA	NA	NA	NA	NA	NA	NA	NA	NA	NA	NA	NA	NA	NA	NA
Glyma.06G214400	3.67025	2.04515e-08	Glyma.06G214400	66	UniRef100_A0A445KD26 Uncharacterized protein n=2 Tax=Glycine soja TaxID=3848 RepID=A0A445KD26_GLYSO	5e-39	98.48	UniRef100_UPI00023C30FE uncharacterized protein LOC113001864 n=1 Tax=Glycine max TaxID=3847 RepID=UPI00023C30FE	5e-18	77.27	NA	NA	NA	NA	NA	NA	NA	NA	NA	NA	NA	NA	NA
Glyma.17G119000	2.26267	2.9968e-08	Glyma.17G119000	67	UniRef100_K7ML89 Uncharacterized protein n=2 Tax=Soja TaxID=1462606 RepID=K7ML89_SOYBN	2e-40	98.51	NA	NA	NA	NA	NA	NA	NA	NA	NA	NA	NA	NA	NA	NA	NA	NA
Glyma.05G121300	-3.43398	4.39279e-06	Glyma.05G121300	230	UniRef100_A0A0B2NPZ3 Vacuolar iron transporter-like 4 n=2 Tax=Soja TaxID=1462606 RepID=A0A0B2NPZ3_GLYSO	2e-163	99.57	UniRef100_A0A0B2NPZ3 Vacuolar iron transporter-like 4 n=2 Tax=Soja TaxID=1462606 RepID=A0A0B2NPZ3_GLYSO	2e-163	99.57	AT3G43660	AT3G43660.1 | Symbols: | Vacuolar iron transporter (VIT) family protein | chr3:15565332-15565928 FORWARD LENGTH=198	6e-90	83.48	GO:0006880 GO:0030026	intracellular sequestering of iron ion; cellular manganese ion homeostasis;	GO:0005381 GO:0005384	iron ion transmembrane transporter activity; manganese ion transmembrane transporter activity;	GO:0005774 GO:0016020 GO:0016021	vacuolar membrane; membrane; integral component of membrane	PF01988	VIT1;	AT3G43660|F23N14.40
Glyma.05G145000	1.6074	7.50202e-06	Glyma.05G145000	1453	UniRef100_I1K3J4 Uncharacterized protein n=3 Tax=Soja TaxID=1462606 RepID=I1K3J4_SOYBN	0	99.93	UniRef100_A0A445JCH9 ABC transporter C family member 3 isoform A n=1 Tax=Glycine soja TaxID=3848 RepID=A0A445JCH9_GLYSO	0	99.93	AT3G13080	AT3G13080.1 | Symbols: ATMRP3, MRP3, ABCC3 | multidrug resistance-associated protein 3 | chr3:4196019-4201250 REVERSE LENGTH=1514	0	85.82	GO:0055085	transmembrane transport;	GO:0005524 GO:0008559 GO:0010290 GO:0015431 GO:0016887 GO:0042626	ATP binding; ATPase-coupled xenobiotic transmembrane transporter activity; chlorophyll catabolite transmembrane transporter activity; ATPase-coupled glutathione S-conjugate transmembrane transporter activity; ATPase activity; ATPase-coupled transmembrane transporter activity;	GO:0000325 GO:0005773 GO:0005774 GO:0009506 GO:0009507 GO:0016020 GO:0016021 GO:0048046	plant-type vacuole; vacuole; vacuolar membrane; plasmodesma; chloroplast; membrane; integral component of membrane; apoplast	PF00664 PF00005	ABC_membrane; ABC_tran;	AT3G13080|ATMRP3|MRP3|ABCC3|multidrug resistance-associated protein 3|MULTIDRUG RESISTANCE PROTEIN 3|ATP-binding cassette C3|MJG19.26|MJG19_26
Glyma.14G200500	-5.50384	0.00027917	Glyma.14G200500	123	UniRef100_A0A445H8A9 Senescence associated protein 20 n=3 Tax=Soja TaxID=1462606 RepID=A0A445H8A9_GLYSO	3e-83	99.19	UniRef100_A0A445H8A9 Senescence associated protein 20 n=3 Tax=Soja TaxID=1462606 RepID=A0A445H8A9_GLYSO	3e-83	99.19	AT3G10985	AT3G10985.1 | Symbols: SAG20, WI12, ATWI-12 | senescence associated gene 20 | chr3:3442776-3443108 FORWARD LENGTH=110	1e-20	75.61	GO:0002238 GO:0007568 GO:0009620 GO:0009624 GO:0010150 GO:0010193	response to molecule of fungal origin; aging; response to fungus; response to nematode; leaf senescence; response to ozone;	GO:0003674	molecular function;	NA	NA	PF07107	WI12;	AT3G10985|SAG20|WI12|ATWI-12|senescence associated gene 20|WOUND-INDUCED PROTEIN 12|ARABIDOPSIS THALIANA WOUND-INDUCED PROTEIN 12
Glyma.03G143700	1.98692	0.00027917	Glyma.03G143700	510	UniRef100_Q42798 3,9-dihydroxypterocarpan 6A-monooxygenase n=3 Tax=Glycine max TaxID=3847 RepID=C93A1_SOYBN	0	99.8	UniRef100_Q42798 3,9-dihydroxypterocarpan 6A-monooxygenase n=3 Tax=Glycine max TaxID=3847 RepID=C93A1_SOYBN	0	99.8	AT5G06900	AT5G06900.1 | Symbols: CYP93D1 | cytochrome P450, family 93, subfamily D, polypeptide 1 | chr5:2136160-2137925 REVERSE LENGTH=507	0	97.65	GO:0055114	oxidation-reduction process;	GO:0005506 GO:0016709 GO:0020037	iron ion binding; oxidoreductase activity, acting on paired donors, with incorporation or reduction of molecular oxygen, NAD(P)H as one donor, and incorporation of one atom of oxygen; heme binding;	GO:0016020 GO:0016021	membrane; integral component of membrane	PF00067	p450;	AT5G06900|CYP93D1|cytochrome P450, family 93, subfamily D, polypeptide 1|MOJ9.6|MOJ9_6
Glyma.02G177800	2.64505	0.000345081	Glyma.02G177800	272	UniRef100_UPI00029574C8 myb family transcription factor PHL5 isoform X1 n=1 Tax=Glycine max TaxID=3847 RepID=UPI00029574C8	0	99.63	UniRef100_UPI00029574C8 myb family transcription factor PHL5 isoform X1 n=1 Tax=Glycine max TaxID=3847 RepID=UPI00029574C8	0	99.63	AT5G06800	AT5G06800.1 | Symbols: | myb-like HTH transcriptional regulator family protein | chr5:2103374-2105680 FORWARD LENGTH=375	3e-36	47.06	GO:0006355	regulation of transcription, DNA-templated;	GO:0003677 GO:0003700	DNA binding; DNA-binding transcription factor activity;	GO:0005634	nucleus	PF14379 PF00249	Myb_CC_LHEQLE; Myb_DNA-binding;	AT5G06800|MPH15.16|MPH15_16
Glyma.02G008200	2.44145	0.000726731	Glyma.02G008200	102	UniRef100_A0A445LI02 Protein RADIALIS-like 3 n=1 Tax=Glycine soja TaxID=3848 RepID=A0A445LI02_GLYSO	9e-57	87.25	UniRef100_A0A445LI02 Protein RADIALIS-like 3 n=1 Tax=Glycine soja TaxID=3848 RepID=A0A445LI02_GLYSO	9e-57	87.25	AT1G75250	AT1G75250.1 | Symbols: ATRL6, RSM3, RL6 | RAD-like 6 | chr1:28245073-28245453 REVERSE LENGTH=126	2e-14	57.84	GO:0006355	regulation of transcription, DNA-templated;	GO:0003677 GO:0003700	DNA binding; DNA-binding transcription factor activity;	GO:0005634	nucleus	NA	NA	AT1G75250|ATRL6|RSM3|RL6|RAD-like 6|RADIALIS-LIKE SANT/MYB 3|F22H5.3|F22H5_3
Glyma.01G130800	2.50204	0.000726731	Glyma.01G130800	320	UniRef100_A0A445M2R1 Peroxidase n=4 Tax=Soja TaxID=1462606 RepID=A0A445M2R1_GLYSO	0	99.69	UniRef100_A0A445M2R1 Peroxidase n=4 Tax=Soja TaxID=1462606 RepID=A0A445M2R1_GLYSO	0	99.69	AT5G05340	AT5G05340.1 | Symbols: | Peroxidase superfamily protein | chr5:1579142-1580819 REVERSE LENGTH=324	5e-127	92.19	GO:0006979 GO:0009809 GO:0010089 GO:0042744 GO:0055114 GO:1901430	response to oxidative stress; lignin biosynthetic process; xylem development; hydrogen peroxide catabolic process; oxidation-reduction process; positive regulation of syringal lignin biosynthetic process;	GO:0004601 GO:0005515 GO:0020037 GO:0046872	peroxidase activity; protein binding; heme binding; metal ion binding;	GO:0005576 GO:0005618 GO:0005794 GO:0005829 GO:0048046	extracellular region; cell wall; Golgi apparatus; cytosol; apoplast	PF00141	peroxidase;	AT5G05340|PRX52|peroxidase 52|K18I23.14|K18I23_14
Glyma.01G129200	2.02155	0.00107748	Glyma.01G129200	75	UniRef100_A0A0B2SJ27 Uncharacterized protein n=2 Tax=Soja TaxID=1462606 RepID=A0A0B2SJ27_GLYSO	1e-46	98.67	NA	NA	NA	NA	NA	NA	NA	NA	NA	NA	NA	NA	NA	NA	NA	NA
Glyma.16G220700	-1.46138	0.00155163	Glyma.16G220700	266	UniRef100_I1MQP6 Uncharacterized protein n=1 Tax=Glycine max TaxID=3847 RepID=I1MQP6_SOYBN	0	99.62	UniRef100_A0A445GLX3 Acid phosphatase 1 isoform A n=1 Tax=Glycine soja TaxID=3848 RepID=A0A445GLX3_GLYSO	0	99.62	AT2G38600	AT2G38600.1 | Symbols: | HAD superfamily, subfamily IIIB acid phosphatase | chr2:16145907-16146857 FORWARD LENGTH=251	2e-112	81.2	GO:0016311	dephosphorylation;	GO:0003993	acid phosphatase activity;	NA	NA	PF03767	Acid_phosphat_B;	AT2G38600|T6A23.20|T6A23_20
Glyma.08G339400	2.3842	0.00155163	Glyma.08G339400	91	UniRef100_C6T131 Uncharacterized protein n=1 Tax=Glycine max TaxID=3847 RepID=C6T131_SOYBN	4e-57	98.9	UniRef100_UPI000F7CB567 uncharacterized protein LOC113851544 n=1 Tax=Abrus precatorius TaxID=3816 RepID=UPI000F7CB567	6e-13	76.92	NA	NA	NA	NA	NA	NA	NA	NA	NA	NA	NA	NA	NA
Glyma.15G251300	-2.83926	0.00214504	Glyma.15G251300	287	UniRef100_A0A0B2R293 Nicotianamine synthase n=2 Tax=Soja TaxID=1462606 RepID=A0A0B2R293_GLYSO	0	99.65	UniRef100_A0A0B2R293 Nicotianamine synthase n=2 Tax=Soja TaxID=1462606 RepID=A0A0B2R293_GLYSO	0	99.65	AT5G04950	AT5G04950.1 | Symbols: NAS1, ATNAS1 | nicotianamine synthase 1 | chr5:1457876-1458838 REVERSE LENGTH=320	5e-93	92.33	GO:0009555 GO:0009860 GO:0010233 GO:0030418	pollen development; pollen tube growth; phloem transport; nicotianamine biosynthetic process;	GO:0030410	nicotianamine synthase activity;	NA	NA	PF03059	NAS;	AT5G04950|NAS1|ATNAS1|nicotianamine synthase 1|ARABIDOPSIS THALIANA NICOTIANAMINE SYNTHASE 1|MUG13.19|MUG13_19|AtNAS1|NAS1
Glyma.08G075900	-2.53097	0.00779401	Glyma.08G075900	211	UniRef100_I1KR66 Uncharacterized protein n=1 Tax=Glycine max TaxID=3847 RepID=I1KR66_SOYBN	1e-152	99.53	UniRef100_A0A445JB88 Nodulin-21 n=2 Tax=Glycine soja TaxID=3848 RepID=A0A445JB88_GLYSO	5e-151	99.53	AT3G43660	AT3G43660.1 | Symbols: | Vacuolar iron transporter (VIT) family protein | chr3:15565332-15565928 FORWARD LENGTH=198	3e-36	74.41	GO:0006880 GO:0030026	intracellular sequestering of iron ion; cellular manganese ion homeostasis;	GO:0005381 GO:0005384	iron ion transmembrane transporter activity; manganese ion transmembrane transporter activity;	GO:0005774 GO:0016020 GO:0016021	vacuolar membrane; membrane; integral component of membrane	PF01988	VIT1;	AT3G43660|F23N14.40
Glyma.15G015100	1.85613	0.00909543	Glyma.15G015100	821	UniRef100_A0A0B2NU47 G-type lectin S-receptor-like serine/threonine-protein kinase n=3 Tax=Soja TaxID=1462606 RepID=A0A0B2NU47_GLYSO	0	99.88	UniRef100_A0A0B2NU47 G-type lectin S-receptor-like serine/threonine-protein kinase n=3 Tax=Soja TaxID=1462606 RepID=A0A0B2NU47_GLYSO	0	99.88	AT3G16030	AT3G16030.1 | Symbols: CES101 | lectin protein kinase family protein | chr3:5439609-5442802 FORWARD LENGTH=850	4e-133	52.86	GO:0006468 GO:0009620 GO:0045087	protein phosphorylation; response to fungus; innate immune response;	GO:0004674	protein serine/threonine kinase activity;	GO:0005634 GO:0005886 GO:0009507	nucleus; plasma membrane; chloroplast	PF08276 PF00704 PF07714	PAN_2; Glyco_hydro_18; Pkinase_Tyr;	AT3G16030|RFO3|CES101|RESISTANCE TO FUSARIUM OXYSPORUM 3|CALLUS EXPRESSION OF RBCS 101|MSL1.2
Glyma.19G255500	1.89725	0.00909543	Glyma.19G255500	629	UniRef100_A0A0R0F3C0 Cyclic nucleotide-binding domain-containing protein n=2 Tax=Soja TaxID=1462606 RepID=A0A0R0F3C0_SOYBN	0	99.84	UniRef100_A0A0R0F3C0 Cyclic nucleotide-binding domain-containing protein n=2 Tax=Soja TaxID=1462606 RepID=A0A0R0F3C0_SOYBN	0	99.84	AT5G53130	AT5G53130.1 | Symbols: CNGC1, ATCNGC1 | cyclic nucleotide gated channel 1 | chr5:21537830-21540490 REVERSE LENGTH=716	0	97.77	GO:0006813 GO:0006816	potassium ion transport; calcium ion transport;	GO:0005216 GO:0005221 GO:0005242 GO:0005516 GO:0030552 GO:0030553	ion channel activity; intracellular cyclic nucleotide activated cation channel activity; inward rectifier potassium channel activity; calmodulin binding; cAMP binding; cGMP binding;	GO:0005634 GO:0005886 GO:0016021	nucleus; plasma membrane; integral component of membrane	PF00027 PF00520	cNMP_binding; Ion_trans;	AT5G53130|CNGC1|ATCNGC1|cyclic nucleotide gated channel 1|CYCLIC NUCLEOTIDE-GATED CHANNEL 1|MFH8.6|MFH8_6
Glyma.16G178500	2.34119	0.00934077	Glyma.16G178500	109	UniRef100_A0A0B2PJI2 Heavy metal-associated isoprenylated plant protein 39 n=2 Tax=Soja TaxID=1462606 RepID=A0A0B2PJI2_GLYSO	2e-71	99.08	UniRef100_A0A0B2PJI2 Heavy metal-associated isoprenylated plant protein 39 n=2 Tax=Soja TaxID=1462606 RepID=A0A0B2PJI2_GLYSO	2e-71	99.08	AT1G01490	AT1G01490.1 | Symbols: | Heavy metal transport/detoxification superfamily protein | chr1:180401-182066 REVERSE LENGTH=177	6e-24	64.22	GO:0030001	metal ion transport;	GO:0046872	metal ion binding;	GO:0005634 GO:0009507	nucleus; chloroplast	PF00403	HMA;	AT1G01490|F22L4.5|F22L4_5
Glyma.01G011600	1.66263	0.00947442	Glyma.01G011600	519	UniRef100_I1J4N2 Lipase_3 domain-containing protein n=1 Tax=Glycine max TaxID=3847 RepID=I1J4N2_SOYBN	0	99.81	UniRef100_I1J4N2 Lipase_3 domain-containing protein n=1 Tax=Glycine max TaxID=3847 RepID=I1J4N2_SOYBN	0	99.81	AT4G16070	AT4G16070.1 | Symbols: | Mono-/di-acylglycerol lipase, N-terminal;Lipase, class 3 | chr4:9096808-9100596 REVERSE LENGTH=654	5e-80	51.83	NA	NA	NA	NA	GO:0005886	plasma membrane	PF01764	Lipase_3;	AT4G16070
*Positive LogFC indicates increased expression in Mand iron sufficient (FeS) compared to iron deficient (FeD). Negative LogFC indicates expression Mand FeS is lower than in FeD.
