# Supplementary material for: Mining Fiskeby III and Mandarin (Ottawa) Expression Profiles to Understand Iron Stress Tolerant Responses in Soybean
Source: Int J Mol Sci. 2021 Oct 13;22(20):11032. doi: 10.3390/ijms222011032 (PMC8537376; doi:10.3390/ijms222011032)
Supplement: Supplementary file 1 [file ijms-22-11032-s001.zip › Table S3.xlsx]

## Sheet: S3 FiskLeaf_8
Table S3: 8 DEGs identified in Fiskeby III leaves due to iron deficiency (FeD) stress
GeneID	LogFC*	FDR	Gmax_508_Wm82.a4.v1 Locus	Length of Primary Predicted Protein (AA)	Top Uniref100 Viridaeplantae Hit	Best HSP Evalue (E<10-6)	Best HSP Percent Coverage	Top Most Descriptive Uniref100 Viridaeplantae Hit	Best HSP Evalue (E<10-6)	Best HSP Percent Coverage	Top Arabidopsis (TAIR10) BLASTP Hit ID	Top Arabidopsis (TAIR10) BLASTP Hit	Best HSP Evalue (E<10-10)	Best HSP Percent Coverage	GO Biological Process IDs	GO Biological Process Descriptions	GO Molecular Function IDs	GO Molecular Function Descriptions	GO Cellular Component IDs	GO Cellular Component Descriptions	PFAM IDs	PFAM Names	Alternative TAIR10 IDs
Glyma.11G119000	-6.61623	0.00744824	Glyma.11g119000	238	UniRef100_A0A0R0HT70 Uncharacterized protein n=1 Tax=Glycine max TaxID=3847 RepID=A0A0R0HT70_SOYBN	2e-169	99.58	UniRef100_A0A445I0B2 Organ-specific protein S2 isoform B n=1 Tax=Glycine soja TaxID=3848 RepID=A0A445I0B2_GLYSO	4e-122	91.6	NA	NA	NA	NA	NA	NA	NA	NA	NA	NA	PF10950	Organ_specific;	NA
Glyma.06G214050	-6.59119	0.00744824	Glyma.06g214050	164	UniRef100_A0A0B2SGY4 Uncharacterized protein n=1 Tax=Glycine soja TaxID=3848 RepID=A0A0B2SGY4_GLYSO	6e-25	48.17	NA	NA	NA	NA	NA	NA	NA	NA	NA	NA	NA	NA	NA	NA	NA	NA
Glyma.19G228400	-6.41163	0.00744824	Glyma.19g228400	316	UniRef100_I1NBR5 Uncharacterized protein n=2 Tax=Soja TaxID=1462606 RepID=I1NBR5_SOYBN	0	99.68	UniRef100_A0A151TW62 Nicotianamine synthase n=1 Tax=Cajanus cajan TaxID=3821 RepID=A0A151TW62_CAJCA	0	99.68	AT5G56080	AT5G56080.1 | Symbols: ATNAS2, NAS2 | nicotianamine synthase 2 | chr5:22711402-22712364 REVERSE LENGTH=320	4e-138	98.73	GO:0009555 GO:0009860 GO:0010043 GO:0010233 GO:0030418	pollen development; pollen tube growth; response to zinc ion; phloem transport; nicotianamine biosynthetic process;	GO:0030410	nicotianamine synthase activity;	NA	NA	PF03059	NAS;	AT5G56080|ATNAS2|NAS2|ARABIDOPSIS THALIANA NICOTIANAMINE SYNTHASE 2|nicotianamine synthase 2|MDA7.14|MDA7_14|AtNAS2
Glyma.03G130400	-6.17821	0.00744824	Glyma.03g130400	242	UniRef100_A0A0B2RA03 Transcription factor ORG2 n=2 Tax=Soja TaxID=1462606 RepID=A0A0B2RA03_GLYSO	1e-175	99.59	UniRef100_A0A0B2RA03 Transcription factor ORG2 n=2 Tax=Soja TaxID=1462606 RepID=A0A0B2RA03_GLYSO	1e-175	99.59	AT3G56970	AT3G56970.1 | Symbols: BHLH038, ORG2 | basic helix-loop-helix (bHLH) DNA-binding superfamily protein | chr3:21084204-21085094 REVERSE LENGTH=253	4e-53	97.93	GO:0006355 GO:0006357 GO:0010106 GO:0055072	regulation of transcription, DNA-templated; regulation of transcription by RNA polymerase II; cellular response to iron ion starvation; iron ion homeostasis;	GO:0000977 GO:0003700 GO:0005515 GO:0008134 GO:0046983	RNA polymerase II regulatory region sequence-specific DNA binding; DNA-binding transcription factor activity; protein binding; transcription factor binding; protein dimerization activity;	GO:0005634 GO:0090575	nucleus; RNA polymerase II transcription factor complex	PF00010	HLH;	AT3G56970|BHLH038|ORG2|bHLH38|OBP3-RESPONSIVE GENE 3|basic helix-loop-helix 38|T8M16.7
Glyma.13G068200	-1.98686	0.00744824	Glyma.13g068200	541	UniRef100_A0A445HC84 Protein NRT1/ PTR FAMILY 5.8 isoform A n=4 Tax=Soja TaxID=1462606 RepID=A0A445HC84_GLYSO	0	99.82	UniRef100_A0A445HC84 Protein NRT1/ PTR FAMILY 5.8 isoform A n=4 Tax=Soja TaxID=1462606 RepID=A0A445HC84_GLYSO	0	99.82	AT5G14940	AT5G14940.1 | Symbols: | Major facilitator superfamily protein | chr5:4831748-4834312 REVERSE LENGTH=552	0	99.63	GO:0009624	response to nematode;	GO:0015171 GO:0015333 GO:0035673 GO:1904680	amino acid transmembrane transporter activity; peptide:proton symporter activity; oligopeptide transmembrane transporter activity; peptide transmembrane transporter activity;	GO:0016021	integral component of membrane	PF07690	MFS_1;	AT5G14940|F2G14.60|F2G14_60
Glyma.12G191700	1.80679	0.00744824	Glyma.12g191700	751	UniRef100_I1LU34 Uncharacterized protein n=3 Tax=Soja TaxID=1462606 RepID=I1LU34_SOYBN	0	99.87	UniRef100_UPI00103D26C8 cellulose synthase-like protein H1 isoform X2 n=1 Tax=Glycine soja TaxID=3848 RepID=UPI00103D26C8	0	99.87	AT2G32530	AT2G32530.1 | Symbols: ATCSLB03, CSLB03, ATCSLB3 | cellulose synthase-like B3 | chr2:13809283-13813487 FORWARD LENGTH=755	0	98.93	GO:0009833 GO:0030244 GO:0071555	plant-type primary cell wall biogenesis; cellulose biosynthetic process; cell wall organization;	GO:0016757 GO:0016759 GO:0016760	transferase activity, transferring glycosyl groups; cellulose synthase activity; cellulose synthase (UDP-forming) activity;	GO:0000139 GO:0005783 GO:0005794 GO:0005802 GO:0005886 GO:0016021	Golgi membrane; endoplasmic reticulum; Golgi apparatus; trans-Golgi network; plasma membrane; integral component of membrane	PF03552	Cellulose_synt;	AT2G32530|ATCSLB03|CSLB03|ATCSLB3|cellulose synthase-like B3|T26B15.9|T26B15_9
Glyma.13G076100	-4.24029	0.00884281	Glyma.13g076100	161	UniRef100_A0A0B2S7K8 ATP synthase epsilon chain, chloroplastic n=2 Tax=Soja TaxID=1462606 RepID=A0A0B2S7K8_GLYSO	1e-112	99.38	UniRef100_A0A0B2S7K8 ATP synthase epsilon chain, chloroplastic n=2 Tax=Soja TaxID=1462606 RepID=A0A0B2S7K8_GLYSO	1e-112	99.38	NA	NA	NA	NA	NA	NA	NA	NA	NA	NA	NA	NA	ATCG00470|ATPE|ATP synthase epsilon chain
Glyma.04G179500	-2.02555	0.00884281	Glyma.04g179500	118	UniRef100_C6SVF3 Uncharacterized protein n=1 Tax=Glycine max TaxID=3847 RepID=C6SVF3_SOYBN	7e-79	99.15	UniRef100_A0A0B2Q8P3 Snakin-2 n=1 Tax=Glycine soja TaxID=3848 RepID=A0A0B2Q8P3_GLYSO	2e-77	99.15	AT5G14920	AT5G14920.1 | Symbols: | Gibberellin-regulated family protein | chr5:4826598-4827761 FORWARD LENGTH=275	1e-23	52.54	GO:0009651 GO:0009737 GO:0009739 GO:0009740 GO:2000377	response to salt stress; response to abscisic acid; response to gibberellin; gibberellic acid mediated signaling pathway; regulation of reactive oxygen species metabolic process;	GO:0005515	protein binding;	GO:0005576 GO:0005886 GO:0009536	extracellular region; plasma membrane; plastid	PF02704	GASA;	AT5G14920|GASA14|A-stimulated in Arabidopsis 14|F2G14.40|F2G14_40
*Positive LogFC indicates increased expression in Fisk iron sufficient (FeS) compared to iron deficient (FeD). Negative LogFC indicates expression Fisk FeS is lower than in FeD.
