# Supplementary material for: Mining Fiskeby III and Mandarin (Ottawa) Expression Profiles to Understand Iron Stress Tolerant Responses in Soybean
Source: Int J Mol Sci. 2021 Oct 13;22(20):11032. doi: 10.3390/ijms222011032 (PMC8537376; doi:10.3390/ijms222011032)
Supplement: Supplementary file 1 [file ijms-22-11032-s001.zip › Table S4.xlsx]

## Sheet: S4 FiskRoot_37
Table S4: 37 DEGs identified in Fiskeby III roots due to iron deficiency (FeD) stress
Gene ID	LogFC*	FDR	Gmax_508_Wm82.a4.v1 Locus	Length of Primary Predicted Protein (AA)	Top Uniref100 Viridaeplantae Hit	Best HSP Evalue (E<10-6)	Best HSP Percent Coverage	Top Most Descriptive Uniref100 Viridaeplantae Hit	Best HSP Evalue (E<10-6)	Best HSP Percent Coverage	Top ATID	Top Arabidopsis (TAIR10) BLASTP Hit	Best HSP Evalue (E<10-10)	Best HSP Percent Coverage	GO Biological Process IDs	GO Biological Process Descriptions	GO Molecular Function IDs	GO Molecular Function Descriptions	GO Cellular Component IDs	GO Cellular Component Descriptions	PFAM IDs	PFAM Names	Alternative TAIR10 IDs
Glyma.18g003700	-4.37271	0.00413688	Glyma.18g003700	143	UniRef100_A0A0B2QR07 Cysteine proteinase inhibitor 2 (Fragment) n=1 Tax=Glycine soja TaxID=3848 RepID=A0A0B2QR07_GLYSO	6e-100	99.3	UniRef100_A0A0B2QR07 Cysteine proteinase inhibitor 2 (Fragment) n=1 Tax=Glycine soja TaxID=3848 RepID=A0A0B2QR07_GLYSO	6e-100	99.3	AT2G31980	AT2G31980.1 | Symbols: AtCYS2, CYS2 | PHYTOCYSTATIN 2 | chr2:13609246-13609770 REVERSE LENGTH=147	5e-30	84.62	GO:0006952	defense response;	GO:0004869	cysteine-type endopeptidase inhibitor activity;	GO:0005576	extracellular region	PF16845	SQAPI;	AT2G31980|AtCYS2|CYS2|PHYTOCYSTATIN 2|F22D22.27|F22D22_27
Glyma.09g029900	-3.3534	0.00515002	Glyma.09g029900	572	UniRef100_I1L0K8 Uncharacterized protein n=1 Tax=Glycine max TaxID=3847 RepID=I1L0K8_SOYBN	0	99.83	UniRef100_A0A0B2SK67 Acetate/butyrate--CoA ligase AAE7, peroxisomal n=1 Tax=Glycine soja TaxID=3848 RepID=A0A0B2SK67_GLYSO	0	99.83	AT3G16910	AT3G16910.1 | Symbols: AAE7, ACN1 | acyl-activating enzyme 7 | chr3:5773231-5775411 REVERSE LENGTH=569	0	99.13	GO:0006083 GO:0006097 GO:0019605	acetate metabolic process; glyoxylate cycle; butyrate metabolic process;	GO:0003987 GO:0016208 GO:0047760	acetate-CoA ligase activity; AMP binding; butyrate-CoA ligase activity;	GO:0005739 GO:0005777 GO:0005829	mitochondrion; peroxisome; cytosol	PF13193 PF00501	AMP-binding_C; AMP-binding;	AT3G16910|AAE7|ACN1|BZU1|acyl-activating enzyme 7|ACETATE NON-UTILIZING 1|K14A17.23
Glyma.12g237367	-2.77153	0.00837454	Glyma.12g237367	387	UniRef100_UPI000233D015 protein DETOXIFICATION 43 n=1 Tax=Glycine max TaxID=3847 RepID=UPI000233D015	0	99.74	UniRef100_UPI000233D015 protein DETOXIFICATION 43 n=1 Tax=Glycine max TaxID=3847 RepID=UPI000233D015	0	99.74	AT3G08040	AT3G08040.1 | Symbols: FRD3, MAN1, ATFRD3 | MATE efflux family protein | chr3:2566593-2569397 REVERSE LENGTH=526	6e-161	95.09	GO:0006879 GO:0009737 GO:0016036 GO:0030001 GO:0055072	cellular iron ion homeostasis; response to abscisic acid; cellular response to phosphate starvation; metal ion transport; iron ion homeostasis;	GO:0005381 GO:0015137 GO:0015297 GO:0042910 GO:0046873	iron ion transmembrane transporter activity; citrate transmembrane transporter activity; antiporter activity; xenobiotic transmembrane transporter activity; metal ion transmembrane transporter activity;	GO:0005886 GO:0016021	plasma membrane; integral component of membrane	PF01554	MatE;	AT3G08040|FRD3|MAN1|ATFRD3|FERRIC REDUCTASE DEFECTIVE 3|MANGANESE ACCUMULATOR 1|T8G24.8
Glyma.14g032000	-2.35985	0.00019619	Glyma.14g032000	51	UniRef100_K7M4P6 Uncharacterized protein n=2 Tax=Soja TaxID=1462606 RepID=K7M4P6_SOYBN	9e-28	98.04	NA	NA	NA	NA	NA	NA	NA	NA	NA	NA	NA	NA	NA	NA	NA	NA
Glyma.01g130800	-2.26987	4.93775e-05	Glyma.01g130800	320	UniRef100_A0A445M2R1 Peroxidase n=4 Tax=Soja TaxID=1462606 RepID=A0A445M2R1_GLYSO	0	99.69	UniRef100_A0A445M2R1 Peroxidase n=4 Tax=Soja TaxID=1462606 RepID=A0A445M2R1_GLYSO	0	99.69	AT5G05340	AT5G05340.1 | Symbols: | Peroxidase superfamily protein | chr5:1579142-1580819 REVERSE LENGTH=324	5e-127	92.19	GO:0006979 GO:0009809 GO:0010089 GO:0042744 GO:0055114 GO:1901430	response to oxidative stress; lignin biosynthetic process; xylem development; hydrogen peroxide catabolic process; oxidation-reduction process; positive regulation of syringal lignin biosynthetic process;	GO:0004601 GO:0005515 GO:0020037 GO:0046872	peroxidase activity; protein binding; heme binding; metal ion binding;	GO:0005576 GO:0005618 GO:0005794 GO:0005829 GO:0048046	extracellular region; cell wall; Golgi apparatus; cytosol; apoplast	PF00141	peroxidase;	AT5G05340|PRX52|peroxidase 52|K18I23.14|K18I23_14
Glyma.13g060900	-2.04734	0.000132352	Glyma.13g060900	317	UniRef100_I1LWM4 Pectinesterase n=2 Tax=Soja TaxID=1462606 RepID=I1LWM4_SOYBN	0	99.68	UniRef100_I1LWM4 Pectinesterase n=2 Tax=Soja TaxID=1462606 RepID=I1LWM4_SOYBN	0	99.68	AT3G29090	AT3G29090.1 | Symbols: PME31, ATPME31 | pectin methylesterase 31 | chr3:11073804-11075335 FORWARD LENGTH=317	0	98.42	GO:0042545 GO:0045488 GO:0045490 GO:0050829	cell wall modification; pectin metabolic process; pectin catabolic process; defense response to Gram-negative bacterium;	GO:0030599 GO:0045330 GO:0052689	pectinesterase activity; aspartyl esterase activity; carboxylic ester hydrolase activity;	GO:0005634	nucleus	PF01095	Pectinesterase;	AT3G29090|PME31|ATPME31|pectin methylesterase 31|A. THALIANA PECTIN METHYLESTERASE 31|MXE2.5
Glyma.05g204800	-1.96186	0.00127475	Glyma.05g204800	223	UniRef100_I1K6M2 Uncharacterized protein n=4 Tax=Soja TaxID=1462606 RepID=I1K6M2_SOYBN	2e-159	99.55	UniRef100_UPI00098D7FB7 protein P21 n=1 Tax=Cajanus cajan TaxID=3821 RepID=UPI00098D7FB7	1e-140	99.55	AT4G11650	AT4G11650.1 | Symbols: ATOSM34, OSM34 | osmotin 34 | chr4:7025127-7026113 REVERSE LENGTH=244	5e-113	98.65	GO:0006952 GO:0009816 GO:0009817	defense response; defense response to bacterium, incompatible interaction; defense response to fungus, incompatible interaction;	NA	NA	GO:0005576 GO:0099503	extracellular region; secretory vesicle	PF00314	Thaumatin;	AT4G11650|ATOSM34|OSM34|osmotin 34|T5C23.80|T5C23_80
Glyma.08g346100	-1.81145	0.00159101	Glyma.08g346100	357	UniRef100_I1KZ12 Uncharacterized protein n=3 Tax=Soja TaxID=1462606 RepID=I1KZ12_SOYBN	0	79.83	UniRef100_A0A1S3TUS4 uncharacterized protein LOC106759030 n=1 Tax=Vigna radiata var. radiata TaxID=3916 RepID=A0A1S3TUS4_VIGRR	6e-113	77.59	AT3G25240	AT3G25240.1 | Symbols: | Protein of unknown function (DUF506) _x0001_| chr3:9192540-9193385 FORWARD LENGTH=281	7e-67	75.35	GO:0008150	biological process;	GO:0005524	ATP binding;	GO:0005634	nucleus	PF04720	PDDEXK_6;	AT3G25240|MJL12.20
Glyma.01g129200	-1.7308	0.000934003	Glyma.01g129200	75	UniRef100_A0A0B2SJ27 Uncharacterized protein n=2 Tax=Soja TaxID=1462606 RepID=A0A0B2SJ27_GLYSO	1e-46	98.67	NA	NA	NA	NA	NA	NA	NA	NA	NA	NA	NA	NA	NA	NA	NA	NA
Glyma.16g145100	-1.65103	0.00164774	Glyma.16g145100	253	UniRef100_A0A0B2PW59 Polyneuridine-aldehyde esterase n=2 Tax=Soja TaxID=1462606 RepID=A0A0B2PW59_GLYSO	0	99.6	UniRef100_A0A0B2PW59 Polyneuridine-aldehyde esterase n=2 Tax=Soja TaxID=1462606 RepID=A0A0B2PW59_GLYSO	0	99.6	AT2G23620	AT2G23620.1 | Symbols: ATMES1, MES1 | methyl esterase 1 | chr2:10047462-10049248 REVERSE LENGTH=263	3e-101	98.81	GO:0009627 GO:0009694 GO:0009696 GO:0009817	systemic acquired resistance; jasmonic acid metabolic process; salicylic acid metabolic process; defense response to fungus, incompatible interaction;	GO:0016787 GO:0016788 GO:0080030 GO:0080031 GO:0080032	hydrolase activity; hydrolase activity, acting on ester bonds; methyl indole-3-acetate esterase activity; methyl salicylate esterase activity; methyl jasmonate esterase activity;	NA	NA	PF12697	Abhydrolase_6;	AT2G23620|ATMES1|MES1|ARABIDOPSIS THALIANA METHYL ESTERASE 1|methyl esterase 1|F26B6.27|F26B6_27
Glyma.03g040700	-1.6432	0.00340365	Glyma.03g040700	75	UniRef100_K7KCR1 Uncharacterized protein n=2 Tax=Soja TaxID=1462606 RepID=K7KCR1_SOYBN	5e-45	98.67	NA	NA	NA	NA	NA	NA	NA	NA	NA	NA	NA	NA	NA	NA	NA	NA
Glyma.13g168700	-1.64119	0.000991905	Glyma.13g168700	389	UniRef100_C6T9Z5 Formate dehydrogenase, mitochondrial n=1 Tax=Glycine max TaxID=3847 RepID=C6T9Z5_SOYBN	0	99.74	UniRef100_C6T9Z5 Formate dehydrogenase, mitochondrial n=1 Tax=Glycine max TaxID=3847 RepID=C6T9Z5_SOYBN	0	99.74	AT5G14780	AT5G14780.1 | Symbols: FDH | formate dehydrogenase | chr5:4777043-4779190 FORWARD LENGTH=384	0	92.29	GO:0009611 GO:0042183 GO:0046686 GO:0055114	response to wounding; formate catabolic process; response to cadmium ion; oxidation-reduction process;	GO:0008863 GO:0016616 GO:0051287	formate dehydrogenase (NAD+) activity; oxidoreductase activity, acting on the CH-OH group of donors, NAD or NADP as acceptor; NAD binding;	GO:0005739 GO:0005829 GO:0009326 GO:0009507 GO:0009536 GO:0009579	mitochondrion; cytosol; formate dehydrogenase complex; chloroplast; plastid; thylakoid	PF00389 PF02826	2-Hacid_dh; 2-Hacid_dh_C;	AT5G14780|FDH|AtFDH1|formate dehydrogenase|T9L3.80|T9L3_80|FORMATE DEHYDROGENASE
Glyma.15g080200	-1.60828	0.00828232	Glyma.15g080200	422	UniRef100_A0A0B2QG52 Mg-protoporphyrin IX chelatase n=2 Tax=Soja TaxID=1462606 RepID=A0A0B2QG52_GLYSO	0	99.76	UniRef100_A0A0B2QG52 Mg-protoporphyrin IX chelatase n=2 Tax=Soja TaxID=1462606 RepID=A0A0B2QG52_GLYSO	0	99.76	AT4G18480	AT4G18480.1 | Symbols: CHLI1, CH42, CH-42, CHL11, CHLI-1 | P-loop containing nucleoside triphosphate hydrolases superfamily protein | chr4:10201897-10203361 REVERSE LENGTH=424	0	99.76	GO:0015979 GO:0015995	photosynthesis; chlorophyll biosynthetic process;	GO:0005524 GO:0016851 GO:0016887	ATP binding; magnesium chelatase activity; ATPase activity;	GO:0005618 GO:0005829 GO:0009507 GO:0009570 GO:0010007	cell wall; cytosol; chloroplast; chloroplast stroma; magnesium chelatase complex	PF01078	Mg_chelatase;	AT4G18480|CHLI1|CH42|CH-42|CHL11|CHLI-1|LOST1|CHLORINA 42|low temperature with open-stomata 1|F28J12.140|F28J12_140|PROTOPORPHYRIN-IX MG-CHELATASE
Glyma.08g194700	-1.59316	0.004895	Glyma.08g194700	1499	UniRef100_I1KUW0 Uncharacterized protein n=3 Tax=Soja TaxID=1462606 RepID=I1KUW0_SOYBN	0	99.93	UniRef100_UPI0003DEC692 ABC transporter C family member 8 isoform X2 n=1 Tax=Glycine max TaxID=3847 RepID=UPI0003DEC692	0	99.93	AT3G21250	AT3G21250.2 | Symbols: MRP6, ABCC8 | multidrug resistance-associated protein 6 | chr3:7457668-7463261 REVERSE LENGTH=1464	0	97.13	GO:0055085	transmembrane transport;	GO:0005524 GO:0008559 GO:0016887 GO:0042626	ATP binding; ATPase-coupled xenobiotic transmembrane transporter activity; ATPase activity; ATPase-coupled transmembrane transporter activity;	GO:0000325 GO:0005774 GO:0005829 GO:0009507 GO:0016020 GO:0016021	plant-type vacuole; vacuolar membrane; cytosol; chloroplast; membrane; integral component of membrane	PF00664 PF00005	ABC_membrane; ABC_tran;	AT3G21250|ATMRP6|MRP6|ABCC8|ARABIDOPSIS THALIANA MULTIDRUG RESISTANCE-ASSOCIATED PROTEIN 6|multidrug resistance-associated protein 6|ATP-binding cassette C8|MXL8.11
Glyma.05g204600	-1.59108	0.000934003	Glyma.05g204600	225	UniRef100_I1K6M9 Uncharacterized protein n=1 Tax=Glycine max TaxID=3847 RepID=I1K6M9_SOYBN	6e-161	99.56	UniRef100_A0A445KRP5 Protein P21 n=1 Tax=Glycine soja TaxID=3848 RepID=A0A445KRP5_GLYSO	6e-160	99.56	AT4G11650	AT4G11650.1 | Symbols: ATOSM34, OSM34 | osmotin 34 | chr4:7025127-7026113 REVERSE LENGTH=244	9e-108	99.56	GO:0006952 GO:0009816 GO:0009817	defense response; defense response to bacterium, incompatible interaction; defense response to fungus, incompatible interaction;	NA	NA	GO:0005576 GO:0099503	extracellular region; secretory vesicle	PF00314	Thaumatin;	AT4G11650|ATOSM34|OSM34|osmotin 34|T5C23.80|T5C23_80
Glyma.08g169100	-1.58045	0.00159101	Glyma.08g169100	363	UniRef100_I1KU12 Fe2OG dioxygenase domain-containing protein n=2 Tax=Soja TaxID=1462606 RepID=I1KU12_SOYBN	0	99.72	UniRef100_I1KU12 Fe2OG dioxygenase domain-containing protein n=2 Tax=Soja TaxID=1462606 RepID=I1KU12_SOYBN	0	99.72	AT3G12900	AT3G12900.1 | Symbols: | 2-oxoglutarate (2OG) and Fe(II)-dependent oxygenase superfamily protein | chr3:4104576-4106112 FORWARD LENGTH=357	7e-178	99.17	GO:0009805 GO:0010039 GO:0055114 GO:0106147	coumarin biosynthetic process; response to iron ion; oxidation-reduction process; fraxetin biosynthesis;	GO:0016706 GO:0046872 GO:0051213 GO:0106145	2-oxoglutarate-dependent dioxygenase activity; metal ion binding; dioxygenase activity; scopoletin 8-hydroxylase activity;	GO:0005737	cytoplasm	PF14226 PF03171	DIOX_N; 2OG-FeII_Oxy;	AT3G12900|S8H|Scopoletin 8- Hydroxylase|MJM20.4
Glyma.12g130000	-1.45605	0.00134105	Glyma.12g130000	333	UniRef100_A0A0B2RPR6 Chaperone protein dnaJ C76, chloroplastic n=2 Tax=Soja TaxID=1462606 RepID=A0A0B2RPR6_GLYSO	0	99.7	UniRef100_A0A0B2RPR6 Chaperone protein dnaJ C76, chloroplastic n=2 Tax=Soja TaxID=1462606 RepID=A0A0B2RPR6_GLYSO	0	99.7	AT2G42750	AT2G42750.1 | Symbols: | DNAJ heat shock N-terminal domain-containing protein | chr2:17793404-17795419 FORWARD LENGTH=344	4e-161	99.7	NA	NA	GO:0005506 GO:0009055	iron ion binding; electron transfer activity;	GO:0005829 GO:0009507	cytosol; chloroplast	PF13370 PF00226	Fer4_13; DnaJ;	AT2G42750
Glyma.16g220900	-1.36268	0.00281866	Glyma.16g220900	260	UniRef100_K7MJ35 Uncharacterized protein n=2 Tax=Soja TaxID=1462606 RepID=K7MJ35_SOYBN	0	99.62	UniRef100_A0A371EFY6 Acid phosphatase 1 (Fragment) n=1 Tax=Mucuna pruriens TaxID=157652 RepID=A0A371EFY6_MUCPR	5e-148	99.62	AT2G38600	AT2G38600.1 | Symbols: | HAD superfamily, subfamily IIIB acid phosphatase | chr2:16145907-16146857 FORWARD LENGTH=251	2e-96	82.31	GO:0016311	dephosphorylation;	GO:0003993	acid phosphatase activity;	NA	NA	PF03767	Acid_phosphat_B;	AT2G38600|T6A23.20|T6A23_20
Glyma.12g014200	-1.25468	0.00601622	Glyma.12g014200	297	UniRef100_I1LP31 Tocopherol methyl transferase n=2 Tax=Soja TaxID=1462606 RepID=I1LP31_SOYBN	0	99.66	UniRef100_I1LP31 Tocopherol methyl transferase n=2 Tax=Soja TaxID=1462606 RepID=I1LP31_SOYBN	0	99.66	AT1G64970	AT1G64970.1 | Symbols: G-TMT, TMT1, VTE4 | gamma-tocopherol methyltransferase | chr1:24134337-24135993 REVERSE LENGTH=348	2e-159	95.96	GO:0010189 GO:0032259	vitamin E biosynthetic process; methylation;	GO:0008168 GO:0050342	methyltransferase activity; tocopherol O-methyltransferase activity;	GO:0005634 GO:0009507	nucleus; chloroplast	PF08241	Methyltransf_11;	AT1G64970|G-TMT|TMT1|VTE4|gamma-tocopherol methyltransferase|VITAMIN E DEFICIENT 4|F13O11.27|F13O11_27|GAMMA-TOCOPHEROL METHYLTRANSFERASE
Glyma.14g056500	-1.22673	0.00828232	Glyma.14g056500	679	UniRef100_A0A445H201 Cytosolic endo-beta-N-acetylglucosaminidase 1 isoform A n=1 Tax=Glycine soja TaxID=3848 RepID=A0A445H201_GLYSO	0	99.85	UniRef100_A0A445H201 Cytosolic endo-beta-N-acetylglucosaminidase 1 isoform A n=1 Tax=Glycine soja TaxID=3848 RepID=A0A445H201_GLYSO	0	99.85	AT5G05460	AT5G05460.1 | Symbols: | Glycosyl hydrolase family 85 | chr5:1615615-1618771 FORWARD LENGTH=680	0	97.5	GO:0006491 GO:0006517	N-glycan processing; protein deglycosylation;	GO:0033925	mannosyl-glycoprotein endo-beta-N-acetylglucosaminidase activity;	GO:0005737 GO:0005773	cytoplasm; vacuole	PF03644	Glyco_hydro_85;	AT5G05460|ENGase85A|AtENGase85A|Endo-beta-N-acetyglucosaminidase 85A|K18I23.27|K18I23_27
Glyma.03g261800	1.02733	0.00413688	Glyma.03g261800	749	UniRef100_C0SNP2 Late elongated hypocotyl and circadian clock associated-1-like protein 2 n=1 Tax=Glycine max TaxID=3847 RepID=C0SNP2_SOYBN	0	99.87	UniRef100_C0SNP2 Late elongated hypocotyl and circadian clock associated-1-like protein 2 n=1 Tax=Glycine max TaxID=3847 RepID=C0SNP2_SOYBN	0	99.87	AT1G01060	AT1G01060.1 | Symbols: LHY, LHY1 | Homeodomain-like superfamily protein | chr1:33992-37061 REVERSE LENGTH=645	3e-131	99.87	GO:0006355 GO:0007623 GO:0009409 GO:0042752 GO:0042754 GO:0043433 GO:0048574	regulation of transcription, DNA-templated; circadian rhythm; response to cold; regulation of circadian rhythm; negative regulation of circadian rhythm; negative regulation of DNA-binding transcription factor activity; long-day photoperiodism, flowering;	GO:0003700 GO:0005515 GO:0044212	DNA-binding transcription factor activity; protein binding; transcription regulatory region DNA binding;	GO:0005634	nucleus	PF00249	Myb_DNA-binding;	AT1G01060|LHY|LHY1|LATE ELONGATED HYPOCOTYL|LATE ELONGATED HYPOCOTYL 1|T25K16.6|T25K16_6
Glyma.19g260900	1.16134	0.0033026	Glyma.19g260900	820	UniRef100_A0A0R0ETE0 HTH myb-type domain-containing protein n=3 Tax=Glycine max TaxID=3847 RepID=A0A0R0ETE0_SOYBN	0	99.88	UniRef100_A0A0R0ETE0 HTH myb-type domain-containing protein n=3 Tax=Glycine max TaxID=3847 RepID=A0A0R0ETE0_SOYBN	0	99.88	AT1G01060	AT1G01060.1 | Symbols: LHY, LHY1 | Homeodomain-like superfamily protein | chr1:33992-37061 REVERSE LENGTH=645	1e-139	91.34	GO:0006355 GO:0007623 GO:0009409 GO:0042752 GO:0042754 GO:0043433 GO:0048574	regulation of transcription, DNA-templated; circadian rhythm; response to cold; regulation of circadian rhythm; negative regulation of circadian rhythm; negative regulation of DNA-binding transcription factor activity; long-day photoperiodism, flowering;	GO:0003700 GO:0005515 GO:0044212	DNA-binding transcription factor activity; protein binding; transcription regulatory region DNA binding;	GO:0005634	nucleus	PF00249	Myb_DNA-binding;	AT1G01060|LHY|LHY1|LATE ELONGATED HYPOCOTYL|LATE ELONGATED HYPOCOTYL 1|T25K16.6|T25K16_6
Glyma.15g202700	1.65742	0.00177016	Glyma.15g202700	1024	UniRef100_I1MI06 Protein kinase domain-containing protein n=1 Tax=Glycine max TaxID=3847 RepID=I1MI06_SOYBN	0	99.9	UniRef100_I1MI06 Protein kinase domain-containing protein n=1 Tax=Glycine max TaxID=3847 RepID=I1MI06_SOYBN	0	99.9	AT3G47570	AT3G47570.1 | Symbols: | Leucine-rich repeat protein kinase family protein | chr3:17527611-17530748 FORWARD LENGTH=1010	0	96.09	GO:0006468	protein phosphorylation;	GO:0004674 GO:0005524 GO:0016301	protein serine/threonine kinase activity; ATP binding; kinase activity;	GO:0005886 GO:0016021	plasma membrane; integral component of membrane	PF00560 PF08263 PF00069	LRR_1; LRRNT_2; Pkinase;	AT3G47570|F1P2.120
Glyma.16g219300	1.80119	0.000934003	Glyma.16g219300	550	UniRef100_K7MJ19 Malectin_like domain-containing protein n=1 Tax=Glycine max TaxID=3847 RepID=K7MJ19_SOYBN	0	99.82	UniRef100_K7MJ19 Malectin_like domain-containing protein n=1 Tax=Glycine max TaxID=3847 RepID=K7MJ19_SOYBN	0	99.82	AT3G46280	AT3G46280.1 | Symbols: | protein kinase-related | chr3:17005672-17008410 REVERSE LENGTH=471	2e-65	61.09	GO:0016310	phosphorylation;	GO:0016301	kinase activity;	GO:0005576 GO:0016021	extracellular region; integral component of membrane	PF12819	Malectin_like;	AT3G46280|F12M12.250
Glyma.13g292400	1.85436	0.00479148	Glyma.13g292400	80	UniRef100_A0A0R0H2I5 Uncharacterized protein n=2 Tax=Soja TaxID=1462606 RepID=A0A0R0H2I5_SOYBN	2e-49	98.75	UniRef100_V7BXG9 Nitrogen-induced CLE 1 n=1 Tax=Phaseolus vulgaris TaxID=3885 RepID=V7BXG9_PHAVU	3e-23	98.75	NA	NA	NA	NA	NA	NA	NA	NA	NA	NA	NA	NA	NA
Glyma.17g247700	1.86054	0.000934003	Glyma.17g247700	479	UniRef100_K7MNT8 LIM zinc-binding domain-containing protein n=1 Tax=Glycine max TaxID=3847 RepID=K7MNT8_SOYBN	0	99.79	UniRef100_K7MNT8 LIM zinc-binding domain-containing protein n=1 Tax=Glycine max TaxID=3847 RepID=K7MNT8_SOYBN	0	99.79	AT1G19270	AT1G19270.1 | Symbols: DA1 | DA1 | chr1:6663327-6665845 FORWARD LENGTH=532	0	99.58	GO:0006508 GO:0008285 GO:0032875 GO:0046620 GO:0046621 GO:0048317 GO:0048482 GO:0080113 GO:1900057	proteolysis; negative regulation of cell population proliferation; regulation of DNA endoreduplication; regulation of organ growth; negative regulation of organ growth; seed morphogenesis; plant ovule morphogenesis; regulation of seed growth; positive regulation of leaf senescence;	GO:0005515 GO:0008233 GO:0043130 GO:0046872	protein binding; peptidase activity; ubiquitin binding; metal ion binding;	GO:0005737	cytoplasm	PF02809 PF00412 PF12315	UIM; LIM; DA1-like;	AT1G19270|DA1|DA (large in Chinese) 1|T29M8.14|T29M8_14
Glyma.07g091400	2.01674	0.000991905	Glyma.07g091400	428	UniRef100_A0A445JUG0 Zinc finger protein CONSTANS-LIKE 16 isoform A n=2 Tax=Soja TaxID=1462606 RepID=A0A445JUG0_GLYSO	0	99.77	UniRef100_A0A445JUG0 Zinc finger protein CONSTANS-LIKE 16 isoform A n=2 Tax=Soja TaxID=1462606 RepID=A0A445JUG0_GLYSO	0	99.77	AT1G25440	AT1G25440.1 | Symbols: | B-box type zinc finger protein with CCT domain | chr1:8933939-8935284 REVERSE LENGTH=417	2e-85	95.56	GO:0006355	regulation of transcription, DNA-templated;	GO:0003700 GO:0005515 GO:0008270	DNA-binding transcription factor activity; protein binding; zinc ion binding;	GO:0005634	nucleus	PF00643 PF06203	zf-B_box; CCT;	AT1G25440|BBX15|COL16|B-box domain protein 15|F2J7.10|F2J7_10
Glyma.06g111800	2.14304	0.00134105	Glyma.06g111800	373	UniRef100_A0A0B2PNB9 WAT1-related protein n=1 Tax=Glycine soja TaxID=3848 RepID=A0A0B2PNB9_GLYSO	0	99.73	UniRef100_A0A1R3GX16 Drug/metabolite transporter n=1 Tax=Corchorus capsularis TaxID=210143 RepID=A0A1R3GX16_COCAP	2e-140	95.71	AT4G08290	AT4G08290.1 | Symbols: | nodulin MtN21 /EamA-like transporter family protein | chr4:5239088-5240861 FORWARD LENGTH=384	4e-145	95.17	NA	NA	GO:0022857	transmembrane transporter activity;	GO:0005886 GO:0016021	plasma membrane; integral component of membrane	PF00892	EamA;	AT4G08290
Glyma.11g221000	2.25291	0.00190736	Glyma.11g221000	444	UniRef100_D4N5G3 Rubisco activase n=2 Tax=Soja TaxID=1462606 RepID=D4N5G3_SOYBN	0	99.77	UniRef100_D4N5G3 Rubisco activase n=2 Tax=Soja TaxID=1462606 RepID=D4N5G3_SOYBN	0	99.77	AT2G39730	AT2G39730.1 | Symbols: RCA | rubisco activase | chr2:16570951-16573345 REVERSE LENGTH=474	0	99.32	GO:0009409 GO:0009416 GO:0009753 GO:0010150 GO:0042742	response to cold; response to light stimulus; response to jasmonic acid; leaf senescence; defense response to bacterium;	GO:0005524 GO:0030234 GO:0043531 GO:0046863	ATP binding; enzyme regulator activity; ADP binding; ribulose-1,5-bisphosphate carboxylase/oxygenase activator activity;	GO:0005618 GO:0005634 GO:0005794 GO:0009507 GO:0009535 GO:0009570 GO:0009579 GO:0009941 GO:0010287 GO:0010319 GO:0048046	cell wall; nucleus; Golgi apparatus; chloroplast; chloroplast thylakoid membrane; chloroplast stroma; thylakoid; chloroplast envelope; plastoglobule; stromule; apoplast	PF00004	AAA;	AT2G39730|RCA|rubisco activase|T5I7.18|RUBISCO ACTIVASE
Glyma.15g251300	2.49754	0.00019619	Glyma.15g251300	287	UniRef100_A0A0B2R293 Nicotianamine synthase n=2 Tax=Soja TaxID=1462606 RepID=A0A0B2R293_GLYSO	0	99.65	UniRef100_A0A0B2R293 Nicotianamine synthase n=2 Tax=Soja TaxID=1462606 RepID=A0A0B2R293_GLYSO	0	99.65	AT5G04950	AT5G04950.1 | Symbols: NAS1, ATNAS1 | nicotianamine synthase 1 | chr5:1457876-1458838 REVERSE LENGTH=320	5e-93	92.33	GO:0009555 GO:0009860 GO:0010233 GO:0030418	pollen development; pollen tube growth; phloem transport; nicotianamine biosynthetic process;	GO:0030410	nicotianamine synthase activity;	NA	NA	PF03059	NAS;	AT5G04950|NAS1|ATNAS1|nicotianamine synthase 1|ARABIDOPSIS THALIANA NICOTIANAMINE SYNTHASE 1|MUG13.19|MUG13_19|AtNAS1|NAS1
Glyma.13g046200	2.59779	0.000132352	Glyma.13g046200	179	UniRef100_A0A0B2SRZ9 Ribulose bisphosphate carboxylase small chain n=2 Tax=Soja TaxID=1462606 RepID=A0A0B2SRZ9_GLYSO	2e-131	99.44	UniRef100_A0A0B2SRZ9 Ribulose bisphosphate carboxylase small chain n=2 Tax=Soja TaxID=1462606 RepID=A0A0B2SRZ9_GLYSO	2e-131	99.44	AT5G38430	AT5G38430.1 | Symbols: | Ribulose bisphosphate carboxylase (small chain) family protein | chr5:15384350-15385155 REVERSE LENGTH=181	6e-106	99.44	GO:0009637 GO:0009853 GO:0010114 GO:0010218 GO:0019253 GO:0055114	response to blue light; photorespiration; response to red light; response to far red light; reductive pentose-phosphate cycle; oxidation-reduction process;	GO:0004497 GO:0016984	monooxygenase activity; ribulose-bisphosphate carboxylase activity;	GO:0009507 GO:0009536 GO:0009570 GO:0009579 GO:0009941 GO:0031969 GO:0048046	chloroplast; plastid; chloroplast stroma; thylakoid; chloroplast envelope; chloroplast membrane; apoplast	PF12338 PF00101	RbcS; RuBisCO_small;	AT5G38430|RBCS1B|Rubisco small subunit 1B|MXI10.15|MXI10_15
Glyma.08g076100	2.70687	0.00165071	Glyma.08g076100	222	UniRef100_K7L5G1 Uncharacterized protein n=3 Tax=Soja TaxID=1462606 RepID=K7L5G1_SOYBN	1e-156	99.55	UniRef100_A0A1S3T8G3 vacuolar iron transporter homolog 4-like n=1 Tax=Vigna radiata var. radiata TaxID=3916 RepID=A0A1S3T8G3_VIGRR	1e-130	99.55	AT3G43660	AT3G43660.1 | Symbols: | Vacuolar iron transporter (VIT) family protein | chr3:15565332-15565928 FORWARD LENGTH=198	2e-92	87.39	GO:0006880 GO:0030026	intracellular sequestering of iron ion; cellular manganese ion homeostasis;	GO:0005381 GO:0005384	iron ion transmembrane transporter activity; manganese ion transmembrane transporter activity;	GO:0005774 GO:0016020 GO:0016021	vacuolar membrane; membrane; integral component of membrane	PF01988	VIT1;	AT3G43660|F23N14.40
Glyma.06g179701	2.95722	0.00837454	Glyma.06g179701	72	UniRef100_A0A0R0JIQ6 Uncharacterized protein n=1 Tax=Glycine max TaxID=3847 RepID=A0A0R0JIQ6_SOYBN	1e-45	98.61	UniRef100_A0A0B2QNM3 zf-RVT domain-containing protein (Fragment) n=1 Tax=Glycine soja TaxID=3848 RepID=A0A0B2QNM3_GLYSO	2e-15	91.67	NA	NA	NA	NA	NA	NA	NA	NA	NA	NA	NA	NA	NA
Glyma.15g250800	3.10599	0.00195592	Glyma.15g250800	372	UniRef100_A0A445GY26 (S)-2-hydroxy-acid oxidase GLO1 isoform A n=2 Tax=Soja TaxID=1462606 RepID=A0A445GY26_GLYSO	0	99.73	UniRef100_A0A445GY26 (S)-2-hydroxy-acid oxidase GLO1 isoform A n=2 Tax=Soja TaxID=1462606 RepID=A0A445GY26_GLYSO	0	99.73	AT3G14420	AT3G14420.1 | Symbols: | Aldolase-type TIM barrel family protein | chr3:4821804-4823899 FORWARD LENGTH=367	0	97.31	GO:0009854 GO:0019516 GO:0042742 GO:0050665	oxidative photosynthetic carbon pathway; lactate oxidation; defense response to bacterium; hydrogen peroxide biosynthetic process;	GO:0004459 GO:0008891 GO:0010181 GO:0052852 GO:0052853 GO:0052854	L-lactate dehydrogenase activity; glycolate oxidase activity; FMN binding; very-long-chain-(S)-2-hydroxy-acid oxidase activity; long-chain-(S)-2-hydroxy-long-chain-acid oxidase activity; medium-chain-(S)-2-hydroxy-acid oxidase activity;	GO:0005634 GO:0005737 GO:0005777 GO:0005829 GO:0009506 GO:0009507 GO:0009570 GO:0022626 GO:0048046	nucleus; cytoplasm; peroxisome; cytosol; plasmodesma; chloroplast; chloroplast stroma; cytosolic ribosome; apoplast	PF01070	FMN_dh;	AT3G14420|GOX1|glycolate oxidase 1|MOA2.2
Glyma.14g200500	3.21805	0.00546342	Glyma.14g200500	123	UniRef100_A0A445H8A9 Senescence associated protein 20 n=3 Tax=Soja TaxID=1462606 RepID=A0A445H8A9_GLYSO	3e-83	99.19	UniRef100_A0A445H8A9 Senescence associated protein 20 n=3 Tax=Soja TaxID=1462606 RepID=A0A445H8A9_GLYSO	3e-83	99.19	AT3G10985	AT3G10985.1 | Symbols: SAG20, WI12, ATWI-12 | senescence associated gene 20 | chr3:3442776-3443108 FORWARD LENGTH=110	1e-20	75.61	GO:0002238 GO:0007568 GO:0009620 GO:0009624 GO:0010150 GO:0010193	response to molecule of fungal origin; aging; response to fungus; response to nematode; leaf senescence; response to ozone;	GO:0003674	molecular function;	NA	NA	PF07107	WI12;	AT3G10985|SAG20|WI12|ATWI-12|senescence associated gene 20|WOUND-INDUCED PROTEIN 12|ARABIDOPSIS THALIANA WOUND-INDUCED PROTEIN 12
Glyma.18g030400	4.2208	0.000934003	Glyma.18g030400	388	UniRef100_I1MZ53 FBPase domain-containing protein n=2 Tax=Glycine max TaxID=3847 RepID=I1MZ53_SOYBN	0	99.74	UniRef100_I1MZ53 FBPase domain-containing protein n=2 Tax=Glycine max TaxID=3847 RepID=I1MZ53_SOYBN	0	99.74	AT3G55800	AT3G55800.1 | Symbols: SBPASE | sedoheptulose-bisphosphatase | chr3:20709640-20711421 FORWARD LENGTH=393	0	99.74	GO:0005986 GO:0006000 GO:0006002 GO:0006094 GO:0016051 GO:0019252 GO:0019253 GO:0030388 GO:0042742	sucrose biosynthetic process; fructose metabolic process; fructose 6-phosphate metabolic process; gluconeogenesis; carbohydrate biosynthetic process; starch biosynthetic process; reductive pentose-phosphate cycle; fructose 1,6-bisphosphate metabolic process; defense response to bacterium;	GO:0042132 GO:0046872 GO:0050278	fructose 1,6-bisphosphate 1-phosphatase activity; metal ion binding; sedoheptulose-bisphosphatase activity;	GO:0005737 GO:0005829 GO:0009507 GO:0009570 GO:0009579 GO:0009941 GO:0048046	cytoplasm; cytosol; chloroplast; chloroplast stroma; thylakoid; chloroplast envelope; apoplast	PF00316	FBPase;	AT3G55800|SBPASE|sedoheptulose-bisphosphatase|F1I16.210|SBPASE
Glyma.19g001300	5.24767	0.00743709	Glyma.19g001300	350	UniRef100_I1N5M3 Elongation factor Ts, mitochondrial n=1 Tax=Glycine max TaxID=3847 RepID=I1N5M3_SOYBN	0	99.71	UniRef100_I1N5M3 Elongation factor Ts, mitochondrial n=1 Tax=Glycine max TaxID=3847 RepID=I1N5M3_SOYBN	0	99.71	AT4G11120	AT4G11120.1 | Symbols: | translation elongation factor Ts (EF-Ts), putative | chr4:6778066-6779934 FORWARD LENGTH=395	3e-161	96	GO:0006414 GO:0070125	translational elongation; mitochondrial translational elongation;	GO:0003746	translation elongation factor activity;	GO:0005739 GO:0005759 GO:0009507	mitochondrion; mitochondrial matrix; chloroplast	PF00889	EF_TS;	AT4G11120|T22B4.100|T22B4_100
*Positive LogFC indicates increased expression in Fisk iron sufficient (FeS) compared to iron deficient (FeD). Negative LogFC indicates expresion Fisk FeS is lower than Fisk in FeD.
