# Supplementary material for: Mining Fiskeby III and Mandarin (Ottawa) Expression Profiles to Understand Iron Stress Tolerant Responses in Soybean
Source: Int J Mol Sci. 2021 Oct 13;22(20):11032. doi: 10.3390/ijms222011032 (PMC8537376; doi:10.3390/ijms222011032)
Supplement: Supplementary file 1 [file ijms-22-11032-s001.zip › Table S5.xlsx]

## Sheet: S5 EVvsVIGS_1700 FeS Leaf_228
Table S5: 228 DEGs identified in Fiskeby III between VIGS_EV and VIGS_Glyma.05G001700 leaves grown in iron sufficient (FeS) conditions
GeneID	LogFC*	FDR	Gmax_508_Wm82.a4.v1 Locus	Length of Primary Predicted Protein (AA)	Top Uniref100 Viridaeplantae Hit	Best HSP Evalue (E<10-6)	Best HSP Percent Coverage	Top Most Descriptive Uniref100 Viridaeplantae Hit	Best HSP Evalue (E<10-6)	Best HSP Percent Coverage	Top AtID	Top Arabidopsis (TAIR10) BLASTP Hit	Best HSP Evalue (E<10-10)	Best HSP Percent Coverage	GO Biological Process IDs	GO Biological Process Descriptions	GO Molecular Function IDs	GO Molecular Function Descriptions	GO Cellular Component IDs	GO Cellular Component Descriptions	PFAM IDs	PFAM Names	Alternative TAIR10 IDs
Glyma.13g184300	-6.52142	0.00441627	Glyma.13g184300	815	UniRef100_A0A445I6J8 Katanin p80 WD40 repeat-containing subunit B1 homolog n=2 Tax=Glycine soja TaxID=3848 RepID=A0A445I6J8_GLYSO	0	99.88	UniRef100_A0A445I6J8 Katanin p80 WD40 repeat-containing subunit B1 homolog n=2 Tax=Glycine soja TaxID=3848 RepID=A0A445I6J8_GLYSO	0	99.88	AT1G61210	AT1G61210.1 | Symbols: | Transducin/WD40 repeat-like superfamily protein | chr1:22564785-22571555 FORWARD LENGTH=1181	0	65.89	GO:0009651 GO:0009737 GO:0043622 GO:0051013	response to salt stress; response to abscisic acid; cortical microtubule organization; microtubule severing;	NA	NA	GO:0008352 GO:0080008	katanin complex; Cul4-RING E3 ubiquitin ligase complex	PF00400 PF13925	WD40; Katanin_con80;	AT1G61210|DWA3|KTN80.2|DWD hypersensitive to ABA 3|Katanin p80 subunit 2|F11P17.7|F11P17_7
Glyma.06g282900	-6.35467	0.0066743	Glyma.06g282900	83	UniRef100_K7KXV2 Uncharacterized protein n=2 Tax=Soja TaxID=1462606 RepID=K7KXV2_SOYBN	1e-54	98.8	UniRef100_P33082 Auxin-induced protein X15 n=3 Tax=Soja TaxID=1462606 RepID=AXX15_SOYBN	3e-53	98.8	AT4G38840	AT4G38840.1 | Symbols: | SAUR-like auxin-responsive protein family | chr4:18125174-18125473 REVERSE LENGTH=99	4e-34	98.8	GO:0009409 GO:0009733	response to cold; response to auxin;	GO:0003674	molecular function;	GO:0005886 GO:0009507	plasma membrane; chloroplast	PF02519	Auxin_inducible;	AT4G38840|SAUR14|SMALL AUXIN UPREGULATED RNA 14|F19H22.7
Glyma.03g246600	-5.17089	0.00821674	Glyma.03g246600	446	UniRef100_I1JRM4 Uncharacterized protein n=1 Tax=Glycine max TaxID=3847 RepID=I1JRM4_SOYBN	0	99.78	UniRef100_A0A0B2RA96 Hydroxycinnamoyl-Coenzyme A shikimate/quinate hydroxycinnamoyltransferase n=1 Tax=Glycine soja TaxID=3848 RepID=A0A0B2RA96_GLYSO	0	99.78	AT4G29250	AT4G29250.1 | Symbols: | HXXXD-type acyl-transferase family protein | chr4:14420713-14422177 FORWARD LENGTH=460	3e-59	97.98	NA	NA	NA	NA	GO:0005737	cytoplasm	PF02458	Transferase;	AT4G29250
Glyma.08g305450	-4.2096	0.00563347	Glyma.08g305450	238	UniRef100_A0A0R0J1Q2 Calponin-homology (CH) domain-containing protein n=2 Tax=Glycine max TaxID=3847 RepID=A0A0R0J1Q2_SOYBN	2e-158	94.12	UniRef100_A0A0R0J1Q2 Calponin-homology (CH) domain-containing protein n=2 Tax=Glycine max TaxID=3847 RepID=A0A0R0J1Q2_SOYBN	2e-158	94.12	AT5G53400	AT5G53400.1 | Symbols: BOB1 | HSP20-like chaperones superfamily protein | chr5:21661588-21663383 FORWARD LENGTH=304	1e-16	69.33	GO:0006457 GO:0009408 GO:0009555 GO:0009880 GO:0009965 GO:0010286 GO:0010450 GO:0032502 GO:0048448 GO:0048461 GO:0048833	protein folding; response to heat; pollen development; embryonic pattern specification; leaf morphogenesis; heat acclimation; inflorescence meristem growth; developmental process; stamen morphogenesis; flower structural organization; specification of floral organ number;	GO:0051082	unfolded protein binding;	GO:0005737 GO:0005829	cytoplasm; cytosol	NA	NA	AT5G53400|BOB1|EAL|BOBBER1||MYN8.1|MYN8_1
Glyma.20g054800	-3.66443	0.000719912	Glyma.20g054800	381	UniRef100_I1NE39 Uncharacterized protein n=1 Tax=Glycine max TaxID=3847 RepID=I1NE39_SOYBN	0	98.16	UniRef100_A0A445F108 Ubiquitin carboxyl-terminal hydrolase 12 isoform A n=2 Tax=Glycine soja TaxID=3848 RepID=A0A445F108_GLYSO	0	97.9	AT5G06600	AT5G06600.1 | Symbols: UBP12 | ubiquitin-specific protease 12 | chr5:2019545-2027834 REVERSE LENGTH=1116	0	97.9	GO:0006511 GO:0009867 GO:0016579 GO:0031647	ubiquitin-dependent protein catabolic process; jasmonic acid mediated signaling pathway; protein deubiquitination; regulation of protein stability;	GO:0004197 GO:0004843 GO:0005515	cysteine-type endopeptidase activity; thiol-dependent ubiquitin-specific protease activity; protein binding;	GO:0005634 GO:0005737 GO:0005829	nucleus; cytoplasm; cytosol	PF00443 PF00917	UCH; MATH;	AT5G06600|UBP12|AtUBP12|ubiquitin-specific protease 12|F15M7.13|F15M7_13|UBIQUITIN-SPECIFIC PROTEASE 12
Glyma.07g102700	-3.55023	0.00635174	Glyma.07g102700	532	UniRef100_A0A0B2SK06 Phosphoethanolamine N-methyltransferase n=2 Tax=Soja TaxID=1462606 RepID=A0A0B2SK06_GLYSO	0	99.81	UniRef100_A0A0B2SK06 Phosphoethanolamine N-methyltransferase n=2 Tax=Soja TaxID=1462606 RepID=A0A0B2SK06_GLYSO	0	99.81	AT3G18000	AT3G18000.1 | Symbols: NMT1, XPL1, PEAMT | S-adenosyl-L-methionine-dependent methyltransferases superfamily protein | chr3:6154578-6157331 FORWARD LENGTH=491	0	91.73	GO:0006656 GO:0009555 GO:0009826 GO:0009860 GO:0010183 GO:0032259 GO:0042425 GO:0048528	phosphatidylcholine biosynthetic process; pollen development; unidimensional cell growth; pollen tube growth; pollen tube guidance; methylation; choline biosynthetic process; post-embryonic root development;	GO:0000234 GO:0008168	phosphoethanolamine N-methyltransferase activity; methyltransferase activity;	GO:0005737 GO:0005829	cytoplasm; cytosol	PF13489 PF08241	Methyltransf_23; Methyltransf_11;	AT3G18000|NMT1|XPL1|PEAMT|AtPMT1|PEAMT1|DPR2|N-METHYLTRANSFERASE 1|XIPOTL 1|Phosphoethanolamine methyltransferase1|MEB5.22|AT3G17990|S-adenosyl-L-methionine:phosphoethanolamine N-methyltransferase|S-ADENOSYLMETHIONINE:PHOSPHO-ETHANOLAMINE
Glyma.11g144809	-3.47893	0.00457094	Glyma.11g144809	513	UniRef100_K7LPR9 3-ketoacyl-CoA synthase n=2 Tax=Soja TaxID=1462606 RepID=K7LPR9_SOYBN	0	99.81	UniRef100_K7LPR9 3-ketoacyl-CoA synthase n=2 Tax=Soja TaxID=1462606 RepID=K7LPR9_SOYBN	0	99.81	AT2G28630	AT2G28630.1 | Symbols: KCS12 | 3-ketoacyl-CoA synthase 12 | chr2:12275719-12277149 REVERSE LENGTH=476	0	88.11	GO:0006633	fatty acid biosynthetic process;	GO:0102336 GO:0102337 GO:0102338 GO:0102756	3-oxo-arachidoyl-CoA synthase activity; 3-oxo-cerotoyl-CoA synthase activity; 3-oxo-lignoceronyl-CoA synthase activity; very-long-chain 3-ketoacyl-CoA synthase activity;	GO:0005783 GO:0009507 GO:0016020	endoplasmic reticulum; chloroplast; membrane	PF08541 PF08392	ACP_syn_III_C; FAE1_CUT1_RppA;	AT2G28630|KCS12|3-ketoacyl-CoA synthase 12|T8O18.8|T8O18_8
Glyma.09g115100	-3.22068	0.000719912	Glyma.09g115100	1236	UniRef100_I1L2P4 Uncharacterized protein n=3 Tax=Glycine max TaxID=3847 RepID=I1L2P4_SOYBN	0	99.92	UniRef100_A0A445IZT6 Zinc finger protein BRUTUS isoform B n=5 Tax=Glycine soja TaxID=3848 RepID=A0A445IZT6_GLYSO	0	99.92	AT3G18290	AT3G18290.1 | Symbols: EMB2454, BTS | zinc finger protein-related | chr3:6274308-6280174 FORWARD LENGTH=1254	0	99.43	GO:0009793 GO:0010106 GO:0016567 GO:0060586 GO:0071456	embryo development ending in seed dormancy; cellular response to iron ion starvation; protein ubiquitination; multicellular organismal iron ion homeostasis; cellular response to hypoxia;	GO:0005506 GO:0005515 GO:0008270 GO:0016874 GO:0061630	iron ion binding; protein binding; zinc ion binding; ligase activity; ubiquitin protein ligase activity;	GO:0005634 GO:0016021	nucleus; integral component of membrane	PF13639 PF05495 PF01814 PF14599 PF13639 PF05495 PF01814 PF13639 PF01814 PF05495 PF14599	zf-RING_2; zf-CHY; Hemerythrin; zinc_ribbon_6; zf-RING_2; zf-CHY; Hemerythrin; zf-RING_2; Hemerythrin; zf-CHY; zinc_ribbon_6;	AT3G18290|EMB2454|BTS|embryo defective 2454|BRUTUS|MIE15.8
Glyma.17g165200	-3.01816	0.00651015	Glyma.17g165200	517	UniRef100_I1MVR0 Uncharacterized protein n=2 Tax=Soja TaxID=1462606 RepID=I1MVR0_SOYBN	0	99.81	UniRef100_Q7X9B8 Ferrous ion membrane transport protein DMT1 n=1 Tax=Glycine max TaxID=3847 RepID=Q7X9B8_SOYBN	0	99.81	AT2G23150	AT2G23150.1 | Symbols: NRAMP3, ATNRAMP3 | natural resistance-associated macrophage protein 3 | chr2:9856422-9858565 REVERSE LENGTH=509	0	91.3	GO:0006828 GO:0006875 GO:0009617 GO:0010043 GO:0015691 GO:0015692 GO:0030001 GO:0042742 GO:0055072 GO:2000379	manganese ion transport; cellular metal ion homeostasis; response to bacterium; response to zinc ion; cadmium ion transport; lead ion transport; metal ion transport; defense response to bacterium; iron ion homeostasis; positive regulation of reactive oxygen species metabolic process;	GO:0005384 GO:0015086 GO:0015103 GO:0046873	manganese ion transmembrane transporter activity; cadmium ion transmembrane transporter activity; inorganic anion transmembrane transporter activity; metal ion transmembrane transporter activity;	GO:0005737 GO:0005773 GO:0005774 GO:0005794 GO:0009506 GO:0016021	cytoplasm; vacuole; vacuolar membrane; Golgi apparatus; plasmodesma; integral component of membrane	PF01566	Nramp;	AT2G23150|NRAMP3|ATNRAMP3|natural resistance-associated macrophage protein 3|T20D16.22|T20D16_22|METAL TRANSPORTER NRAMP3
Glyma.06g214400	-2.95829	0.00776979	Glyma.06g214400	66	UniRef100_A0A445KD26 Uncharacterized protein n=2 Tax=Glycine soja TaxID=3848 RepID=A0A445KD26_GLYSO	5e-39	98.48	UniRef100_UPI00023C30FE uncharacterized protein LOC113001864 n=1 Tax=Glycine max TaxID=3847 RepID=UPI00023C30FE	5e-18	77.27	NA	NA	NA	NA	NA	NA	NA	NA	NA	NA	NA	NA	NA
Glyma.15g084466	-2.87876	0.0071418	Glyma.15g084466	259	UniRef100_A0A0R0G608 Protein kinase domain-containing protein n=1 Tax=Glycine max TaxID=3847 RepID=A0A0R0G608_SOYBN	1e-170	93.82	UniRef100_A0A0R0G608 Protein kinase domain-containing protein n=1 Tax=Glycine max TaxID=3847 RepID=A0A0R0G608_SOYBN	1e-170	93.82	AT5G45780	AT5G45780.1 | Symbols: | Leucine-rich repeat protein kinase family protein | chr5:18566946-18569625 REVERSE LENGTH=614	3e-87	89.19	GO:0006468 GO:0007639 GO:0016310 GO:0048653	protein phosphorylation; homeostasis of number of meristem cells; phosphorylation; anther development;	GO:0004675 GO:0005515 GO:0005524 GO:0015026 GO:0016301	transmembrane receptor protein serine/threonine kinase activity; protein binding; ATP binding; coreceptor activity; kinase activity;	GO:0005634 GO:0005886 GO:0016021	nucleus; plasma membrane; integral component of membrane	PF08263 PF13855	LRRNT_2; LRR_8;	AT5G45780|CIK4|CLAVATA3 INSENSITIVE RECEPTOR KINASE 4|MRA19.22|MRA19_22
Glyma.01g034000	-2.6808	0.00285039	Glyma.01g034000	154	UniRef100_A0A0B2PKJ6 MLP-like protein 423 n=2 Tax=Soja TaxID=1462606 RepID=A0A0B2PKJ6_GLYSO	3e-107	99.35	UniRef100_A0A0B2PKJ6 MLP-like protein 423 n=2 Tax=Soja TaxID=1462606 RepID=A0A0B2PKJ6_GLYSO	3e-107	99.35	AT1G24020	AT1G24020.1 | Symbols: MLP423 | MLP-like protein 423 | chr1:8500653-8501458 REVERSE LENGTH=155	2e-61	96.75	GO:0006952 GO:0009738	defense response; abscisic acid-activated signaling pathway;	GO:0004864 GO:0010427 GO:0038023	protein phosphatase inhibitor activity; abscisic acid binding; signaling receptor activity;	GO:0005634 GO:0005829 GO:0009507	nucleus; cytosol; chloroplast	PF10604	Polyketide_cyc2;	AT1G24020|MLP423|MLP-like protein 423|T23E23.28|T23E23_28
Glyma.03g189000	-2.59857	0.00831883	Glyma.03g189000	875	UniRef100_I1JPU7 DYW_deaminase domain-containing protein n=1 Tax=Glycine max TaxID=3847 RepID=I1JPU7_SOYBN	0	99.89	UniRef100_I1JPU7 DYW_deaminase domain-containing protein n=1 Tax=Glycine max TaxID=3847 RepID=I1JPU7_SOYBN	0	99.89	AT5G03800	AT5G03800.1 | Symbols: EMB175, emb1899, EMB166 | Pentatricopeptide repeat (PPR) superfamily protein | chr5:1010894-1013584 REVERSE LENGTH=896	0	92.34	GO:0009451 GO:0009793	RNA modification; embryo development ending in seed dormancy;	GO:0008270	zinc ion binding;	GO:0009507 GO:0043231	chloroplast; intracellular membrane-bounded organelle	PF14432 PF01535 PF13041	DYW_deaminase; PPR; PPR_2;	AT5G03800|EMB175|EMB1899|EMB166|EMBRYO DEFECTIVE 175|embryo defective 1899|EMBRYO DEFECTIVE 166|MED24.10|MED24_10
Glyma.13g027600	-2.5651	0.00336029	Glyma.13g027600	443	UniRef100_UPI0003DECF3A ubiquitin carboxyl-terminal hydrolase 13 isoform X2 n=1 Tax=Glycine max TaxID=3847 RepID=UPI0003DECF3A	0	99.55	UniRef100_UPI0003DECF3A ubiquitin carboxyl-terminal hydrolase 13 isoform X2 n=1 Tax=Glycine max TaxID=3847 RepID=UPI0003DECF3A	0	99.55	AT5G06600	AT5G06600.1 | Symbols: UBP12 | ubiquitin-specific protease 12 | chr5:2019545-2027834 REVERSE LENGTH=1116	0	99.55	GO:0006511 GO:0009867 GO:0016579 GO:0031647	ubiquitin-dependent protein catabolic process; jasmonic acid mediated signaling pathway; protein deubiquitination; regulation of protein stability;	GO:0004197 GO:0004843 GO:0005515	cysteine-type endopeptidase activity; thiol-dependent ubiquitin-specific protease activity; protein binding;	GO:0005634 GO:0005737 GO:0005829	nucleus; cytoplasm; cytosol	PF13423 PF00917	UCH_1; MATH;	AT5G06600|UBP12|AtUBP12|ubiquitin-specific protease 12|F15M7.13|F15M7_13|UBIQUITIN-SPECIFIC PROTEASE 12
Glyma.18g236700	-2.47105	0.000475699	Glyma.18g236700	485	UniRef100_A0A0R0F3J1 Pectate_lyase_3 domain-containing protein n=2 Tax=Soja TaxID=1462606 RepID=A0A0R0F3J1_SOYBN	0	99.79	UniRef100_A0A0R0F3J1 Pectate_lyase_3 domain-containing protein n=2 Tax=Soja TaxID=1462606 RepID=A0A0R0F3J1_SOYBN	0	99.79	AT3G61490	AT3G61490.1 | Symbols: | Pectin lyase-like superfamily protein | chr3:22758439-22760137 FORWARD LENGTH=476	0	92.58	GO:0005975 GO:0071555	carbohydrate metabolic process; cell wall organization;	GO:0004650 GO:0016829	polygalacturonase activity; lyase activity;	GO:0005576 GO:0009507	extracellular region; chloroplast	PF12708	Pectate_lyase_3;	AT3G61490|F2A19.90
Glyma.17g186900	-2.42649	0.0068659	Glyma.17g186900	338	UniRef100_UPI0003DE97F0 valine--tRNA ligase, chloroplastic/mitochondrial 2 isoform X2 n=1 Tax=Glycine max TaxID=3847 RepID=UPI0003DE97F0	0	96.75	UniRef100_UPI0003DE97F0 valine--tRNA ligase, chloroplastic/mitochondrial 2 isoform X2 n=1 Tax=Glycine max TaxID=3847 RepID=UPI0003DE97F0	0	96.75	AT5G16715	AT5G16715.1 | Symbols: EMB2247 | ATP binding;valine-tRNA ligases;aminoacyl-tRNA ligases;nucleotide binding;ATP binding;aminoacyl-tRNA ligases | chr5:5485353-5493229 FORWARD LENGTH=974	0	96.75	GO:0006418 GO:0006438 GO:0009793	tRNA aminoacylation for protein translation; valyl-tRNA aminoacylation; embryo development ending in seed dormancy;	GO:0004832	valine-tRNA ligase activity;	GO:0005829 GO:0009507 GO:0009570	cytosol; chloroplast; chloroplast stroma	PF00133	tRNA-synt_1;	AT5G16715|EMB2247|embryo defective 2247
Glyma.05g213600	-2.31958	0.000350721	Glyma.05g213600	386	UniRef100_A0A0R0K918 Uncharacterized protein n=2 Tax=Soja TaxID=1462606 RepID=A0A0R0K918_SOYBN	0	94.3	UniRef100_UPI00098DC963 uncharacterized protein LOC109806094 isoform X1 n=1 Tax=Cajanus cajan TaxID=3821 RepID=UPI00098DC963	0	94.3	NA	NA	NA	NA	NA	NA	NA	NA	NA	NA	PF03417	AAT;	NA
Glyma.19g222600	-2.31782	0.00341036	Glyma.19g222600	261	UniRef100_C6TJK9 Peptidyl-prolyl cis-trans isomerase n=2 Tax=Soja TaxID=1462606 RepID=C6TJK9_SOYBN	0	99.62	UniRef100_C6TJK9 Peptidyl-prolyl cis-trans isomerase n=2 Tax=Soja TaxID=1462606 RepID=C6TJK9_SOYBN	0	99.62	AT3G62030	AT3G62030.2 | Symbols: ROC4 | rotamase CYP 4 | chr3:22973004-22975139 FORWARD LENGTH=313	5e-111	90.8	GO:0000413 GO:0006979 GO:0007165 GO:0009642 GO:0009651 GO:0009737 GO:0010555 GO:0019344 GO:0042026 GO:0042742	protein peptidyl-prolyl isomerization; response to oxidative stress; signal transduction; response to light intensity; response to salt stress; response to abscisic acid; response to mannitol; cysteine biosynthetic process; protein refolding; defense response to bacterium;	GO:0003755 GO:0005515 GO:0016018 GO:0051082	peptidyl-prolyl cis-trans isomerase activity; protein binding; cyclosporin A binding; unfolded protein binding;	GO:0005829 GO:0009507 GO:0009535 GO:0009570 GO:0009579 GO:0009941 GO:0022626 GO:0031977 GO:0048046	cytosol; chloroplast; chloroplast thylakoid membrane; chloroplast stroma; thylakoid; chloroplast envelope; cytosolic ribosome; thylakoid lumen; apoplast	PF00160	Pro_isomerase;	AT3G62030|ROC4|CYP20-3|rotamase CYP 4|cyclophilin 20-3|T17J13.1|PEPTIDYLPROLYL ISOMERASE ROC4
Glyma.04g236600	-2.18361	0.00556331	Glyma.04g236600	674	UniRef100_K7KLY1 Protein kinase domain-containing protein n=2 Tax=Soja TaxID=1462606 RepID=K7KLY1_SOYBN	0	99.85	UniRef100_K7KLY1 Protein kinase domain-containing protein n=2 Tax=Soja TaxID=1462606 RepID=K7KLY1_SOYBN	0	99.85	AT5G53450	AT5G53450.1 | Symbols: ORG1 | OBP3-responsive gene 1 | chr5:21689204-21692242 FORWARD LENGTH=670	0	92.14	GO:0006468	protein phosphorylation;	GO:0004693 GO:0005524	cyclin-dependent protein serine/threonine kinase activity; ATP binding;	GO:0005634 GO:0005739 GO:0009507	nucleus; mitochondrion; chloroplast	PF00069 PF04755	Pkinase; PAP_fibrillin;	AT5G53450|ORG1|OBP3-responsive gene 1|MYN8.6|MYN8_6
Glyma.05g101700	-2.13665	0.00608851	Glyma.05g101700	517	UniRef100_I1K299 Uncharacterized protein n=3 Tax=Soja TaxID=1462606 RepID=I1K299_SOYBN	0	99.81	UniRef100_Q7X9B8 Ferrous ion membrane transport protein DMT1 n=1 Tax=Glycine max TaxID=3847 RepID=Q7X9B8_SOYBN	0	99.81	AT2G23150	AT2G23150.1 | Symbols: NRAMP3, ATNRAMP3 | natural resistance-associated macrophage protein 3 | chr2:9856422-9858565 REVERSE LENGTH=509	0	97.1	GO:0006828 GO:0006875 GO:0009617 GO:0010043 GO:0015691 GO:0015692 GO:0030001 GO:0042742 GO:0055072 GO:2000379	manganese ion transport; cellular metal ion homeostasis; response to bacterium; response to zinc ion; cadmium ion transport; lead ion transport; metal ion transport; defense response to bacterium; iron ion homeostasis; positive regulation of reactive oxygen species metabolic process;	GO:0005384 GO:0015086 GO:0015103 GO:0046873	manganese ion transmembrane transporter activity; cadmium ion transmembrane transporter activity; inorganic anion transmembrane transporter activity; metal ion transmembrane transporter activity;	GO:0005737 GO:0005773 GO:0005774 GO:0005794 GO:0009506 GO:0016021	cytoplasm; vacuole; vacuolar membrane; Golgi apparatus; plasmodesma; integral component of membrane	PF01566	Nramp;	AT2G23150|NRAMP3|ATNRAMP3|natural resistance-associated macrophage protein 3|T20D16.22|T20D16_22|METAL TRANSPORTER NRAMP3
Glyma.09g118600	-2.07638	0.00536998	Glyma.09g118600	378	UniRef100_I1L2T1 Uncharacterized protein n=1 Tax=Glycine max TaxID=3847 RepID=I1L2T1_SOYBN	0	99.74	UniRef100_A0A445J025 Nicotinate-nucleotide pyrophosphorylase [carboxylating], chloroplastic isoform A n=1 Tax=Glycine soja TaxID=3848 RepID=A0A445J025_GLYSO	0	99.74	AT2G01350	AT2G01350.1 | Symbols: QPT | quinolinate phoshoribosyltransferase | chr2:165332-167209 REVERSE LENGTH=348	0	92.33	GO:0009435 GO:0034213	NAD biosynthetic process; quinolinate catabolic process;	GO:0004514	nicotinate-nucleotide diphosphorylase (carboxylating) activity;	GO:0005737 GO:0009507	cytoplasm; chloroplast	PF02749 PF01729	QRPTase_N; QRPTase_C;	AT2G01350|QPT|quinolinate phoshoribosyltransferase|F10A8.23|F10A8_23
Glyma.08g209000	-2.04314	0.00760042	Glyma.08g209000	446	UniRef100_A0A0B2SME5 Coleoptile phototropism protein 1 n=2 Tax=Soja TaxID=1462606 RepID=A0A0B2SME5_GLYSO	0	99.78	UniRef100_A0A0B2SME5 Coleoptile phototropism protein 1 n=2 Tax=Soja TaxID=1462606 RepID=A0A0B2SME5_GLYSO	0	99.78	AT3G15570	AT3G15570.1 | Symbols: | Phototropic-responsive NPH3 family protein | chr3:5270267-5271700 REVERSE LENGTH=452	0	94.39	NA	NA	NA	NA	GO:0005739	mitochondrion	PF03000	NPH3;	AT3G15570
Glyma.07g093700	-2.02939	0.00327042	Glyma.07g093700	1243	UniRef100_A0A368UHY8 Uncharacterized protein n=2 Tax=Soja TaxID=1462606 RepID=A0A368UHY8_SOYBN	0	99.92	UniRef100_A0A445JUH8 Zinc finger protein BRUTUS isoform B n=1 Tax=Glycine soja TaxID=3848 RepID=A0A445JUH8_GLYSO	0	99.92	AT3G18290	AT3G18290.1 | Symbols: EMB2454, BTS | zinc finger protein-related | chr3:6274308-6280174 FORWARD LENGTH=1254	0	99.84	GO:0009793 GO:0010106 GO:0016567 GO:0060586 GO:0071456	embryo development ending in seed dormancy; cellular response to iron ion starvation; protein ubiquitination; multicellular organismal iron ion homeostasis; cellular response to hypoxia;	GO:0005506 GO:0005515 GO:0008270 GO:0016874 GO:0061630	iron ion binding; protein binding; zinc ion binding; ligase activity; ubiquitin protein ligase activity;	GO:0005634 GO:0016021	nucleus; integral component of membrane	PF13639 PF05495 PF14599 PF01814 PF13639 PF05495 PF01814 PF13639 PF01814 PF05495 PF14599	zf-RING_2; zf-CHY; zinc_ribbon_6; Hemerythrin; zf-RING_2; zf-CHY; Hemerythrin; zf-RING_2; Hemerythrin; zf-CHY; zinc_ribbon_6;	AT3G18290|EMB2454|BTS|embryo defective 2454|BRUTUS|MIE15.8
Glyma.19g204400	-2.01148	0.00660711	Glyma.19g204400	314	UniRef100_I1NAY9 Serine/threonine-protein phosphatase n=2 Tax=Soja TaxID=1462606 RepID=I1NAY9_SOYBN	0	99.68	UniRef100_I1NAY9 Serine/threonine-protein phosphatase n=2 Tax=Soja TaxID=1462606 RepID=I1NAY9_SOYBN	0	99.68	AT3G58500	AT3G58500.1 | Symbols: PP2A-4 | protein phosphatase 2A-4 | chr3:21635503-21638911 REVERSE LENGTH=313	0	99.68	GO:0006470 GO:0006952	protein dephosphorylation; defense response;	GO:0004721 GO:0005515 GO:0046872	phosphoprotein phosphatase activity; protein binding; metal ion binding;	GO:0000159 GO:0005634 GO:0005730 GO:0005737 GO:0005829	protein phosphatase type 2A complex; nucleus; nucleolus; cytoplasm; cytosol	PF00149	Metallophos;	AT3G58500|PP2A-4|protein phosphatase 2A-4|F14P22.90|SER/THR PROTEIN PHOSPHATASE
Glyma.20g031600	-1.9985	0.00347123	Glyma.20g031600	488	UniRef100_A0A0B2QZ03 Ribulose-1,5 bisphosphate carboxylase/oxygenase large subunit N-methyltransferase, chloroplastic n=2 Tax=Soja TaxID=1462606 RepID=A0A0B2QZ03_GLYSO	0	99.8	UniRef100_A0A0B2QZ03 Ribulose-1,5 bisphosphate carboxylase/oxygenase large subunit N-methyltransferase, chloroplastic n=2 Tax=Soja TaxID=1462606 RepID=A0A0B2QZ03_GLYSO	0	99.8	AT1G14030	AT1G14030.1 | Symbols: | Rubisco methyltransferase family protein | chr1:4805493-4807440 REVERSE LENGTH=482	0	92.42	GO:0018023 GO:0018026	peptidyl-lysine trimethylation; peptidyl-lysine monomethylation;	GO:0005515 GO:0016279 GO:0030785	protein binding; protein-lysine N-methyltransferase activity; [ribulose-bisphosphate carboxylase]-lysine N-methyltransferase activity;	GO:0009507 GO:0009570	chloroplast; chloroplast stroma	PF00856 PF09273	SET; Rubis-subs-bind;	AT1G14030|LSMT-L|lysine methyltransferase (LSMT)-like|F7A19.12|F7A19_12
Glyma.13g229200	-1.9924	0.00445841	Glyma.13g229200	1018	UniRef100_A0A445I8Q7 Splicing factor 3B subunit 1 n=1 Tax=Glycine soja TaxID=3848 RepID=A0A445I8Q7_GLYSO	0	99.31	UniRef100_A0A445I8Q7 Splicing factor 3B subunit 1 n=1 Tax=Glycine soja TaxID=3848 RepID=A0A445I8Q7_GLYSO	0	99.31	AT5G64270	AT5G64270.1 | Symbols: | splicing factor, putative | chr5:25706909-25710718 FORWARD LENGTH=1269	0	99.31	GO:0000245	spliceosomal complex assembly;	GO:0003729	mRNA binding;	GO:0005634 GO:0005686 GO:0005689 GO:0009536 GO:0071004 GO:0071013	nucleus; U2 snRNP; U12-type spliceosomal complex; plastid; U2-type prespliceosome; catalytic step 2 spliceosome	PF08920	SF3b1;	AT5G64270|MSJ1.11|MSJ1_11
Glyma.16g036100	-1.96366	0.00361517	Glyma.16g036100	775	UniRef100_UPI000E21BB73 polyribonucleotide nucleotidyltransferase 1, chloroplastic-like n=1 Tax=Glycine max TaxID=3847 RepID=UPI000E21BB73	0	99.87	UniRef100_UPI000E21BB73 polyribonucleotide nucleotidyltransferase 1, chloroplastic-like n=1 Tax=Glycine max TaxID=3847 RepID=UPI000E21BB73	0	99.87	AT3G03710	AT3G03710.1 | Symbols: RIF10, PNP | polyribonucleotide nucleotidyltransferase, putative | chr3:919542-924906 FORWARD LENGTH=922	0	97.94	GO:0000957 GO:0000958 GO:0000963 GO:0000965 GO:0006364 GO:0006397 GO:0006401 GO:0008033 GO:0010323 GO:0015995 GO:0016036 GO:0016120 GO:0016123 GO:0031425	mitochondrial RNA catabolic process; mitochondrial mRNA catabolic process; mitochondrial RNA processing; mitochondrial RNA 3'-end processing; rRNA processing; mRNA processing; RNA catabolic process; tRNA processing; negative regulation of isopentenyl diphosphate biosynthetic process, methylerythritol 4-phosphate pathway; chlorophyll biosynthetic process; cellular response to phosphate starvation;…	GO:0000175 GO:0003723 GO:0004654	3'-5'-exoribonuclease activity; RNA binding; polyribonucleotide nucleotidyltransferase activity;	GO:0005739 GO:0005829 GO:0009507 GO:0009570	mitochondrion; cytosol; chloroplast; chloroplast stroma	PF00013 PF03725 PF01138	KH_1; RNase_PH_C; RNase_PH;	AT3G03710|RIF10|PNP|PDE326|resistant to inhibition with FSM 10|POLYNUCLEOTIDE PHOSPHORYLASE|PIGMENT DEFECTIVE 326|F20H23.26
Glyma.10g139500	-1.90402	0.000953833	Glyma.10g139500	264	UniRef100_I1LAV9 Peptidyl-prolyl cis-trans isomerase n=2 Tax=Soja TaxID=1462606 RepID=I1LAV9_SOYBN	0	99.62	UniRef100_I1LAV9 Peptidyl-prolyl cis-trans isomerase n=2 Tax=Soja TaxID=1462606 RepID=I1LAV9_SOYBN	0	99.62	AT3G62030	AT3G62030.2 | Symbols: ROC4 | rotamase CYP 4 | chr3:22973004-22975139 FORWARD LENGTH=313	2e-104	80.68	GO:0000413 GO:0006979 GO:0007165 GO:0009642 GO:0009651 GO:0009737 GO:0010555 GO:0019344 GO:0042026 GO:0042742	protein peptidyl-prolyl isomerization; response to oxidative stress; signal transduction; response to light intensity; response to salt stress; response to abscisic acid; response to mannitol; cysteine biosynthetic process; protein refolding; defense response to bacterium;	GO:0003755 GO:0005515 GO:0016018 GO:0051082	peptidyl-prolyl cis-trans isomerase activity; protein binding; cyclosporin A binding; unfolded protein binding;	GO:0005829 GO:0009507 GO:0009535 GO:0009570 GO:0009579 GO:0009941 GO:0022626 GO:0031977 GO:0048046	cytosol; chloroplast; chloroplast thylakoid membrane; chloroplast stroma; thylakoid; chloroplast envelope; cytosolic ribosome; thylakoid lumen; apoplast	PF00160	Pro_isomerase;	AT3G62030|ROC4|CYP20-3|rotamase CYP 4|cyclophilin 20-3|T17J13.1|PEPTIDYLPROLYL ISOMERASE ROC4
Glyma.06g136500	-1.84698	0.0098927	Glyma.06g136500	292	UniRef100_I1KB15 Ribosom_S30AE_C domain-containing protein n=2 Tax=Soja TaxID=1462606 RepID=I1KB15_SOYBN	0	99.66	UniRef100_I1KB15 Ribosom_S30AE_C domain-containing protein n=2 Tax=Soja TaxID=1462606 RepID=I1KB15_SOYBN	0	99.66	AT5G24490	AT5G24490.1 | Symbols: | 30S ribosomal protein, putative | chr5:8365690-8367178 FORWARD LENGTH=308	7e-125	99.66	GO:0045900	negative regulation of translational elongation;	GO:0043022 GO:0043024	ribosome binding; ribosomal small subunit binding;	GO:0009507 GO:0009534 GO:0009536 GO:0009570 GO:0022627	chloroplast; chloroplast thylakoid; plastid; chloroplast stroma; cytosolic small ribosomal subunit	PF02482 PF16321	Ribosomal_S30AE; Ribosom_S30AE_C;	AT5G24490|T31K7.7|T31K7_7
Glyma.07g134500	-1.72677	0.00356963	Glyma.07g134500	141	UniRef100_C6TF91 Uncharacterized protein n=2 Tax=Soja TaxID=1462606 RepID=C6TF91_SOYBN	1e-96	99.29	UniRef100_A0A1S2Z3H3 uncharacterized protein LOC101510131 n=1 Tax=Cicer arietinum TaxID=3827 RepID=A0A1S2Z3H3_CICAR	3e-59	99.29	AT5G02160	AT5G02160.1 | Symbols: | unknown protein; FUNCTIONS IN: molecular_function unknown; INVOLVED IN: biological_process unknown; LOCATED IN: chloroplast thylakoid membrane; EXPRESSED IN: 23 plant structures; EXPRESSED DURING: 13 growth stages; Has 121 Blast hits to 121 proteins in 17 species: Archae - 0; Bacteria - 0; Metazoa - 0; Fungi - 0; Plants - 121; Viruses - 0; Other Eukaryotes - 0 (source: NC…	1e-45	56.03	GO:0032055	negative regulation of translation in response to stress;	GO:0005515	protein binding;	GO:0005886 GO:0009507 GO:0009535 GO:0016021	plasma membrane; chloroplast; chloroplast thylakoid membrane; integral component of membrane	NA	NA	AT5G02160
Glyma.19g208400	-1.71505	0.00361517	Glyma.19g208400	1682	UniRef100_A0A0R0F1Y3 CW-type domain-containing protein n=1 Tax=Glycine max TaxID=3847 RepID=A0A0R0F1Y3_SOYBN	0	99.94	UniRef100_A0A0R0F1Y3 CW-type domain-containing protein n=1 Tax=Glycine max TaxID=3847 RepID=A0A0R0F1Y3_SOYBN	0	99.94	AT3G62900	AT3G62900.1 | Symbols: | CW-type Zinc Finger | chr3:23248868-23254810 REVERSE LENGTH=1465	1e-94	65.34	GO:0008150	biological process;	NA	NA	GO:0005634 GO:0009506	nucleus; plasmodesma	PF07496	zf-CW;	AT3G62900|F26K9.330
Glyma.12g074100	-1.70457	0.00371907	Glyma.12g074100	978	UniRef100_I1LR23 Uncharacterized protein n=1 Tax=Glycine max TaxID=3847 RepID=I1LR23_SOYBN	0	99.9	UniRef100_A0A445HMA7 Phototropin-1 isoform A n=1 Tax=Glycine soja TaxID=3848 RepID=A0A445HMA7_GLYSO	0	99.9	AT3G45780	AT3G45780.1 | Symbols: PHOT1, NPH1, JK224, RPT1 | phototropin 1 | chr3:16818557-16823960 FORWARD LENGTH=996	0	98.16	GO:0006468 GO:0007623 GO:0009637 GO:0009638 GO:0009785 GO:0009903 GO:0009904 GO:0010119 GO:0010155 GO:0010362 GO:0018298 GO:0046777	protein phosphorylation; circadian rhythm; response to blue light; phototropism; blue light signaling pathway; chloroplast avoidance movement; chloroplast accumulation movement; regulation of stomatal movement; regulation of proton transport; negative regulation of anion channel activity by blue light; protein-chromophore linkage; protein autophosphorylation;	GO:0003729 GO:0004672 GO:0004674 GO:0005515 GO:0005524 GO:0009882 GO:0010181 GO:0016301 GO:0042802	mRNA binding; protein kinase activity; protein serine/threonine kinase activity; protein binding; ATP binding; blue light photoreceptor activity; FMN binding; kinase activity; identical protein binding;	GO:0005634 GO:0005737 GO:0005773 GO:0005886 GO:0009898 GO:0009986	nucleus; cytoplasm; vacuole; plasma membrane; cytoplasmic side of plasma membrane; cell surface	PF07714 PF13426	Pkinase_Tyr; PAS_9;	AT3G45780|PHOT1|NPH1|JK224|RPT1|phototropin 1|NONPHOTOTROPIC HYPOCOTYL 1|ROOT PHOTOTROPISM 1|F16L2.3|PHOTOTROPIN
Glyma.14g206100	-1.59601	0.0041097	Glyma.14g206100	580	UniRef100_I1MBM0 Uncharacterized protein n=3 Tax=Soja TaxID=1462606 RepID=I1MBM0_SOYBN	0	99.83	UniRef100_A0A445LTD5 Root phototropism protein 2 isoform B n=1 Tax=Glycine soja TaxID=3848 RepID=A0A445LTD5_GLYSO	0	99.83	AT2G30520	AT2G30520.1 | Symbols: RPT2 | Phototropic-responsive NPH3 family protein | chr2:13002920-13005573 REVERSE LENGTH=593	0	99.14	GO:0007165 GO:0009638 GO:0016567	signal transduction; phototropism; protein ubiquitination;	NA	NA	GO:0005634 GO:0005737 GO:0005777	nucleus; cytoplasm; peroxisome	PF00651 PF03000	BTB; NPH3;	AT2G30520|RPT2|ROOT PHOTOTROPISM 2|T6B20.13|T6B20_13|AT2G30510
Glyma.13g239100	-1.57639	0.00218384	Glyma.13g239100	931	UniRef100_UPI0007192D6B probable ubiquitin-conjugating enzyme E2 24 isoform X1 n=1 Tax=Glycine max TaxID=3847 RepID=UPI0007192D6B	0	99.89	UniRef100_UPI0007192D6B probable ubiquitin-conjugating enzyme E2 24 isoform X1 n=1 Tax=Glycine max TaxID=3847 RepID=UPI0007192D6B	0	99.89	AT2G33770	AT2G33770.1 | Symbols: UBC24, ATUBC24, PHO2 | phosphate 2 | chr2:14277785-14281482 REVERSE LENGTH=907	0	97.1	GO:0006817 GO:0016036 GO:0016567 GO:0044257 GO:0055062 GO:2000185	phosphate ion transport; cellular response to phosphate starvation; protein ubiquitination; cellular protein catabolic process; phosphate ion homeostasis; regulation of phosphate transmembrane transport;	GO:0004842 GO:0005515 GO:0005524 GO:0016874 GO:0061631	ubiquitin-protein transferase activity; protein binding; ATP binding; ligase activity; ubiquitin conjugating enzyme activity;	GO:0000139 GO:0005634 GO:0005783 GO:0005789 GO:0005794	Golgi membrane; nucleus; endoplasmic reticulum; endoplasmic reticulum membrane; Golgi apparatus	PF00179	UQ_con;	AT2G33770|UBC24|ATUBC24|PHO2|UBIQUITIN-CONJUGATING ENZYME 24|phosphate 2|T1B8.8|T1B8_8
Glyma.20g115600	-1.48101	0.00861197	Glyma.20g115600	419	UniRef100_I1NFI8 Uncharacterized protein n=1 Tax=Glycine max TaxID=3847 RepID=I1NFI8_SOYBN	0	99.76	UniRef100_A0A445F3R5 Zinc finger protein CONSTANS-LIKE 16 n=2 Tax=Soja TaxID=1462606 RepID=A0A445F3R5_GLYSO	0	99.76	AT1G25440	AT1G25440.1 | Symbols: | B-box type zinc finger protein with CCT domain | chr1:8933939-8935284 REVERSE LENGTH=417	1e-99	95.47	GO:0006355	regulation of transcription, DNA-templated;	GO:0003700 GO:0005515 GO:0008270	DNA-binding transcription factor activity; protein binding; zinc ion binding;	GO:0005634	nucleus	PF00643 PF06203	zf-B_box; CCT;	AT1G25440|BBX15|COL16|B-box domain protein 15|F2J7.10|F2J7_10
Glyma.12g129200	-1.45702	0.0084227	Glyma.12g129200	420	UniRef100_A0A445HPA1 Phospholipase A1-IIdelta n=2 Tax=Soja TaxID=1462606 RepID=A0A445HPA1_GLYSO	0	99.76	UniRef100_A0A445HPA1 Phospholipase A1-IIdelta n=2 Tax=Soja TaxID=1462606 RepID=A0A445HPA1_GLYSO	0	99.76	AT2G42690	AT2G42690.1 | Symbols: | alpha/beta-Hydrolases superfamily protein | chr2:17776356-17777682 REVERSE LENGTH=412	0	97.38	GO:0009650 GO:0016042 GO:0071493	UV protection; lipid catabolic process; cellular response to UV-B;	GO:0008970	phospholipase A1 activity;	GO:0005634 GO:0005737 GO:0005829	nucleus; cytoplasm; cytosol	PF01764	Lipase_3;	AT2G42690|F14N22.2
Glyma.13g152270	1.2155	0.00563347	Glyma.13g152270	91	UniRef100_A0A0B2STH3 Transcription elongation factor 1 homolog n=2 Tax=Soja TaxID=1462606 RepID=A0A0B2STH3_GLYSO	2e-60	98.9	UniRef100_A0A0B2STH3 Transcription elongation factor 1 homolog n=2 Tax=Soja TaxID=1462606 RepID=A0A0B2STH3_GLYSO	2e-60	98.9	AT5G46030	AT5G46030.1 | Symbols: | unknown protein; CONTAINS InterPro DOMAIN/s: Protein of unknown function DUF701, zinc-binding putative (InterPro:IPR007808); Has 30201 Blast hits to 17322 proteins in 780 species: Archae - 12; Bacteria - 1396; Metazoa - 17338; Fungi - 3422; Plants - 5037; Viruses - 0; Other Eukaryotes - 2996 (source: NCBI BLink). | chr5:18670531-18671138 FORWARD LENGTH=120	3e-46	89.01	GO:0006368 GO:0048096	transcription elongation from RNA polymerase II promoter; chromatin-mediated maintenance of transcription;	GO:0000993 GO:0046872	RNA polymerase II complex binding; metal ion binding;	GO:0005634 GO:0008023	nucleus; transcription elongation factor complex	PF05129	Elf1;	AT5G46030|MCL19.8|MCL19_8
Glyma.08g174000	1.35609	0.00660711	Glyma.08g174000	118	UniRef100_C6SYE5 Uncharacterized protein n=1 Tax=Glycine max TaxID=3847 RepID=C6SYE5_SOYBN	3e-78	99.15	UniRef100_A0A1S3U278 uncharacterized protein LOC106761121 isoform X1 n=1 Tax=Vigna radiata var. radiata TaxID=3916 RepID=A0A1S3U278_VIGRR	1e-72	99.15	AT5G64130	AT5G64130.3 | Symbols: | cAMP-regulated phosphoprotein 19-related protein | chr5:25664547-25665339 REVERSE LENGTH=140	2e-44	98.31	GO:0035308	negative regulation of protein dephosphorylation;	GO:0004864	protein phosphatase inhibitor activity;	GO:0005634 GO:0005737 GO:0005739 GO:0005829 GO:0005886 GO:0009536	nucleus; cytoplasm; mitochondrion; cytosol; plasma membrane; plastid	PF04667	Endosulfine;	AT5G64130|MHJ24.11|MHJ24_11
Glyma.06g123500	1.40099	0.00676079	Glyma.06g123500	351	UniRef100_C6TIF5 WAT1-related protein n=2 Tax=Soja TaxID=1462606 RepID=C6TIF5_SOYBN	0	99.72	UniRef100_UPI00023C307A uncharacterized protein LOC100804032 isoform 2 n=1 Tax=Glycine max TaxID=3847 RepID=UPI00023C307A	0	99.72	AT3G28050	AT3G28050.1 | Symbols: | nodulin MtN21 /EamA-like transporter family protein | chr3:10442984-10445216 FORWARD LENGTH=367	2e-79	99.43	NA	NA	GO:0022857	transmembrane transporter activity;	GO:0005886 GO:0016021	plasma membrane; integral component of membrane	PF00892	EamA;	AT3G28050
Glyma.08g095900	1.451	0.00490118	Glyma.08g095900	138	UniRef100_C6SWM8 Uncharacterized protein n=1 Tax=Glycine max TaxID=3847 RepID=C6SWM8_SOYBN	8e-96	99.28	UniRef100_A0A1L6C343 Senescence-associated protein n=1 Tax=Carica papaya TaxID=3649 RepID=A0A1L6C343_CARPA	3e-62	99.28	AT1G70780	AT1G70780.1 | Symbols: | unknown protein; FUNCTIONS IN: molecular_function unknown; INVOLVED IN: biological_process unknown; LOCATED IN: mitochondrion; EXPRESSED IN: sperm cell, male gametophyte, pollen tube; EXPRESSED DURING: L mature pollen stage, M germinated pollen stage; BEST Arabidopsis thaliana protein match is: unknown protein (TAIR:AT1G23150.1); Has 143 Blast hits to 143 proteins in 17 s…	7e-54	99.28	GO:0008150	biological process;	GO:0003674	molecular function;	NA	NA	NA	NA	AT1G70780|F5A18.4|F5A18_4
Glyma.17g150900	1.45595	0.00585696	Glyma.17g150900	359	UniRef100_A0A445G719 E3 ubiquitin-protein ligase BOI isoform B n=3 Tax=Soja TaxID=1462606 RepID=A0A445G719_GLYSO	0	99.72	UniRef100_A0A445G719 E3 ubiquitin-protein ligase BOI isoform B n=3 Tax=Soja TaxID=1462606 RepID=A0A445G719_GLYSO	0	99.72	AT1G32740	AT1G32740.1 | Symbols: | SBP (S-ribonuclease binding protein) family protein | chr1:11844883-11846082 FORWARD LENGTH=312	3e-75	99.44	NA	NA	GO:0004842	ubiquitin-protein transferase activity;	GO:0005634	nucleus	PF13920	zf-C3HC4_3;	AT1G32740
Glyma.08g291000	1.4755	0.00147999	Glyma.08g291000	361	UniRef100_I1KXK2 Cyclin N-terminal domain-containing protein n=3 Tax=Soja TaxID=1462606 RepID=I1KXK2_SOYBN	0	99.72	UniRef100_I1KXK2 Cyclin N-terminal domain-containing protein n=3 Tax=Soja TaxID=1462606 RepID=I1KXK2_SOYBN	0	99.72	AT1G70210	AT1G70210.1 | Symbols: CYCD1;1, ATCYCD1;1 | CYCLIN D1;1 | chr1:26440015-26441980 FORWARD LENGTH=339	2e-133	96.68	GO:0000079 GO:0044772 GO:0051301	regulation of cyclin-dependent protein serine/threonine kinase activity; mitotic cell cycle phase transition; cell division;	GO:0004672 GO:0005515 GO:0016538 GO:0019901	protein kinase activity; protein binding; cyclin-dependent protein serine/threonine kinase regulator activity; protein kinase binding;	GO:0000307 GO:0005634 GO:0005737	cyclin-dependent protein kinase holoenzyme complex; nucleus; cytoplasm	PF02984 PF00134 PF00134 PF02984	Cyclin_C; Cyclin_N; Cyclin_N; Cyclin_C;	AT1G70210|CYCD1;1|ATCYCD1;1|CYCLIN D1;1|F20P5.7|F20P5_7
Glyma.19g246000	1.48219	0.00374585	Glyma.19g246000	354	UniRef100_I1NCA6 TPX2 domain-containing protein n=2 Tax=Glycine max TaxID=3847 RepID=I1NCA6_SOYBN	0	99.72	UniRef100_I1NCA6 TPX2 domain-containing protein n=2 Tax=Glycine max TaxID=3847 RepID=I1NCA6_SOYBN	0	99.72	AT1G54460	AT1G54460.1 | Symbols: | TPX2 (targeting protein for Xklp2) protein family | chr1:20340907-20342900 REVERSE LENGTH=338	3e-52	82.2	GO:0008150	biological process;	GO:0003674	molecular function;	GO:0005634 GO:0005737 GO:0005874	nucleus; cytoplasm; microtubule	PF06886	TPX2;	AT1G54460|F20D21.28|F20D21_28
Glyma.04g013900	1.48933	0.00972266	Glyma.04g013900	2036	UniRef100_I1JSQ3 Uncharacterized protein n=1 Tax=Glycine max TaxID=3847 RepID=I1JSQ3_SOYBN	0	99.95	UniRef100_UPI00103A1392 phosphatidylinositol 4-kinase alpha 1-like n=1 Tax=Glycine soja TaxID=3848 RepID=UPI00103A1392	0	99.95	AT1G49340	AT1G49340.2 | Symbols: ATPI4K ALPHA | Phosphatidylinositol 3- and 4-kinase family protein | chr1:18252355-18263967 FORWARD LENGTH=2028	0	99.95	GO:0006468 GO:0046854 GO:0048015	protein phosphorylation; phosphatidylinositol phosphorylation; phosphatidylinositol-mediated signaling;	GO:0004430 GO:0005546 GO:0051015 GO:0052742 GO:0070273 GO:0070300	1-phosphatidylinositol 4-kinase activity; phosphatidylinositol-4,5-bisphosphate binding; actin filament binding; phosphatidylinositol kinase activity; phosphatidylinositol-4-phosphate binding; phosphatidic acid binding;	GO:0005634 GO:0005737 GO:0005886 GO:0009506 GO:0016020 GO:0048471	nucleus; cytoplasm; plasma membrane; plasmodesma; membrane; perinuclear region of cytoplasm	PF00613 PF00454	PI3Ka; PI3_PI4_kinase;	AT1G49340|ATPI4K ALPHA
Glyma.17g016300	1.49321	0.00329486	Glyma.17g016300	237	UniRef100_I1MR83 DUF3700 domain-containing protein n=2 Tax=Soja TaxID=1462606 RepID=I1MR83_SOYBN	2e-173	99.58	UniRef100_I1MR83 DUF3700 domain-containing protein n=2 Tax=Soja TaxID=1462606 RepID=I1MR83_SOYBN	2e-173	99.58	AT5G19140	AT5G19140.1 | Symbols: ATAILP1, AILP1 | Aluminium induced protein with YGL and LRDR motifs | chr5:6423398-6425785 FORWARD LENGTH=234	2e-144	97.89	NA	NA	NA	NA	GO:0005737 GO:0005886 GO:0009507 GO:0009536	cytoplasm; plasma membrane; chloroplast; plastid	PF13537 PF12481	GATase_7; DUF3700;	AT5G19140
Glyma.04g252400	1.51967	0.00327042	Glyma.04g252400	89	UniRef100_A0A498HWS0 Ubiquitin-fold modifier 1 n=1 Tax=Malus domestica TaxID=3750 RepID=A0A498HWS0_MALDO	8e-56	98.88	UniRef100_A0A498HWS0 Ubiquitin-fold modifier 1 n=1 Tax=Malus domestica TaxID=3750 RepID=A0A498HWS0_MALDO	8e-56	98.88	AT1G77710	AT1G77710.1 | Symbols: | CONTAINS InterPro DOMAIN/s: Ubiquitin-like, Ufm1 (InterPro:IPR005375); Has 244 Blast hits to 244 proteins in 106 species: Archae - 0; Bacteria - 0; Metazoa - 149; Fungi - 0; Plants - 47; Viruses - 0; Other Eukaryotes - 48 (source: NCBI BLink). | chr1:29206750-29207895 FORWARD LENGTH=93	1e-56	97.75	GO:1990592	protein K69-linked ufmylation;	NA	NA	GO:0005634 GO:0005737 GO:0005829	nucleus; cytoplasm; cytosol	PF03671	Ufm1;	AT1G77710|CCP2|AtCCP2|conserved in ciliated species and in the land plants 2|T32E8.4|T32E8_4
Glyma.06g040400	1.53613	0.00736984	Glyma.06g040400	433	UniRef100_A0A445K4F5 ABSCISIC ACID-INSENSITIVE 5-like protein 5 isoform A n=2 Tax=Soja TaxID=1462606 RepID=A0A445K4F5_GLYSO	0	99.77	UniRef100_A0A445K4F5 ABSCISIC ACID-INSENSITIVE 5-like protein 5 isoform A n=2 Tax=Soja TaxID=1462606 RepID=A0A445K4F5_GLYSO	0	99.77	AT1G45249	AT1G45249.3 | Symbols: ABF2 | abscisic acid responsive elements-binding factor 2 | chr1:17165420-17167415 REVERSE LENGTH=427	4e-115	94.69	GO:0006355 GO:0009414 GO:0009651 GO:0009737 GO:0009738 GO:0010255 GO:0045893	regulation of transcription, DNA-templated; response to water deprivation; response to salt stress; response to abscisic acid; abscisic acid-activated signaling pathway; glucose mediated signaling pathway; positive regulation of transcription, DNA-templated;	GO:0000976 GO:0003677 GO:0003700 GO:0005515 GO:0044212	transcription regulatory region sequence-specific DNA binding; DNA binding; DNA-binding transcription factor activity; protein binding; transcription regulatory region DNA binding;	GO:0005634	nucleus	PF00170	bZIP_1;	AT1G45249|ABF2|AREB1|ATAREB1|AtABF2|abscisic acid responsive elements-binding factor 2|ABSCISIC ACID RESPONSIVE ELEMENTS-BINDING PROTEIN 2
Glyma.02g208000	1.53687	0.00814679	Glyma.02g208000	432	UniRef100_I1JGU4 NAD(P)-bd_dom domain-containing protein n=2 Tax=Soja TaxID=1462606 RepID=I1JGU4_SOYBN	0	99.77	UniRef100_I1JGU4 NAD(P)-bd_dom domain-containing protein n=2 Tax=Soja TaxID=1462606 RepID=I1JGU4_SOYBN	0	99.77	AT4G30440	AT4G30440.1 | Symbols: GAE1 | UDP-D-glucuronate 4-epimerase 1 | chr4:14881976-14883265 REVERSE LENGTH=429	0	98.38	GO:0033481 GO:0050829 GO:0050832 GO:0071456	galacturonate biosynthetic process; defense response to Gram-negative bacterium; defense response to fungus; cellular response to hypoxia;	GO:0050378	UDP-glucuronate 4-epimerase activity;	GO:0000138 GO:0005768 GO:0005794 GO:0005802 GO:0016021 GO:0032580	Golgi trans cisterna; endosome; Golgi apparatus; trans-Golgi network; integral component of membrane; Golgi cisterna membrane	PF04321	RmlD_sub_bind;	AT4G30440|GAE1|UDP-D-glucuronate 4-epimerase 1|F17I23.220|F17I23_220
Glyma.19g141100	1.54295	0.00747399	Glyma.19g141100	272	UniRef100_I1N920 Remorin_C domain-containing protein n=3 Tax=Soja TaxID=1462606 RepID=I1N920_SOYBN	0	99.63	UniRef100_I1N920 Remorin_C domain-containing protein n=3 Tax=Soja TaxID=1462606 RepID=I1N920_SOYBN	0	99.63	AT3G57540	AT3G57540.1 | Symbols: | Remorin family protein | chr3:21301623-21302924 REVERSE LENGTH=296	3e-83	95.96	GO:0009414 GO:0009651 GO:0009737 GO:0010555	response to water deprivation; response to salt stress; response to abscisic acid; response to mannitol;	GO:0005515 GO:0019900 GO:0043621	protein binding; kinase binding; protein self-association;	GO:0005634 GO:0005886	nucleus; plasma membrane	PF03763	Remorin_C;	AT3G57540|REM4.1|AtREM4.1|remorin group 4 1|T8H10.140
Glyma.13g278100	1.55757	0.00973313	Glyma.13g278100	381	UniRef100_I1M397 Uncharacterized protein n=2 Tax=Soja TaxID=1462606 RepID=I1M397_SOYBN	0	99.74	UniRef100_A0A1S3TEJ0 DEAD-box ATP-dependent RNA helicase 42 n=1 Tax=Vigna radiata var. radiata TaxID=3916 RepID=A0A1S3TEJ0_VIGRR	3e-120	44.09	AT5G53800	AT5G53800.1 | Symbols: | unknown protein; Has 30201 Blast hits to 17322 proteins in 780 species: Archae - 12; Bacteria - 1396; Metazoa - 17338; Fungi - 3422; Plants - 5037; Viruses - 0; Other Eukaryotes - 2996 (source: NCBI BLink). | chr5:21848180-21849935 FORWARD LENGTH=351	5e-89	43.83	GO:0008150	biological process;	GO:0003674	molecular function;	GO:0005737	cytoplasm	NA	NA	AT5G53800|MGN6.19|MGN6_19
Glyma.08g056400	1.59757	0.00248721	Glyma.08g056400	329	UniRef100_I1KQM7 Purple acid phosphatase n=1 Tax=Glycine max TaxID=3847 RepID=I1KQM7_SOYBN	0	99.7	UniRef100_I1KQM7 Purple acid phosphatase n=1 Tax=Glycine max TaxID=3847 RepID=I1KQM7_SOYBN	0	99.7	AT3G17790	AT3G17790.1 | Symbols: ATACP5, ATPAP17, PAP17 | purple acid phosphatase 17 | chr3:6089779-6090988 FORWARD LENGTH=338	2e-167	98.18	GO:0016311 GO:0030643 GO:0042542 GO:0055114	dephosphorylation; cellular phosphate ion homeostasis; response to hydrogen peroxide; oxidation-reduction process;	GO:0003993 GO:0004601 GO:0008198 GO:0008199 GO:0016791	acid phosphatase activity; peroxidase activity; ferrous iron binding; ferric iron binding; phosphatase activity;	GO:0005576 GO:0009986	extracellular region; cell surface	PF00149	Metallophos;	AT3G17790|ATACP5|ATPAP17|PAP17|purple acid phosphatase 17|MEB5.10
Glyma.u031227	1.61992	0.00639452	Glyma.u031227	194	UniRef100_C6TKI8 Uncharacterized protein n=1 Tax=Glycine max TaxID=3847 RepID=C6TKI8_SOYBN	2e-135	99.48	UniRef100_UPI00103D4E8A cystinosin homolog n=1 Tax=Glycine soja TaxID=3848 RepID=UPI00103D4E8A	2e-133	99.48	AT5G40670	AT5G40670.1 | Symbols: | PQ-loop repeat family protein / transmembrane family protein | chr5:16285968-16287591 FORWARD LENGTH=270	1e-91	90.72	GO:0015811	L-cystine transport;	GO:0015184	L-cystine transmembrane transporter activity;	GO:0005765 GO:0005774 GO:0009507 GO:0016021	lysosomal membrane; vacuolar membrane; chloroplast; integral component of membrane	PF04193	PQ-loop;	AT5G40670|MNF13.23|MNF13_23
Glyma.09g208300	1.63607	0.00764166	Glyma.09g208300	270	UniRef100_I1L513 Xyloglucan endotransglucosylase/hydrolase n=1 Tax=Glycine max TaxID=3847 RepID=I1L513_SOYBN	0	99.63	UniRef100_I1L513 Xyloglucan endotransglucosylase/hydrolase n=1 Tax=Glycine max TaxID=3847 RepID=I1L513_SOYBN	0	99.63	AT1G32170	AT1G32170.1 | Symbols: XTR4, XTH30 | xyloglucan endotransglucosylase/hydrolase 30 | chr1:11575434-11577776 FORWARD LENGTH=343	3e-142	91.11	GO:0010411 GO:0042546 GO:0071555	xyloglucan metabolic process; cell wall biogenesis; cell wall organization;	GO:0004553 GO:0016762	hydrolase activity, hydrolyzing O-glycosyl compounds; xyloglucan:xyloglucosyl transferase activity;	GO:0005618 GO:0048046	cell wall; apoplast	PF06955 PF00722	XET_C; Glyco_hydro_16;	AT1G32170|XTR4|XTH30|xyloglucan endotransglycosylase 4|xyloglucan endotransglucosylase/hydrolase 30|F3C3.5|F3C3_5|XYLOGLUCAN ENDOTRANSGLYCOSYLASE-RELATED PROTEIN
Glyma.17g254200	1.64645	0.0098927	Glyma.17g254200	124	UniRef100_I1MXZ6 Thioredoxin n=2 Tax=Soja TaxID=1462606 RepID=I1MXZ6_SOYBN	6e-83	99.19	UniRef100_I1MXZ6 Thioredoxin n=2 Tax=Soja TaxID=1462606 RepID=I1MXZ6_SOYBN	6e-83	99.19	AT3G51030	AT3G51030.1 | Symbols: ATTRX1, ATTRX H1, TRX1 | thioredoxin H-type 1 | chr3:18951123-18951955 REVERSE LENGTH=114	2e-54	87.9	GO:0006662 GO:0043085 GO:0045454 GO:0055114	glycerol ether metabolic process; positive regulation of catalytic activity; cell redox homeostasis; oxidation-reduction process;	GO:0005515 GO:0008047 GO:0015035 GO:0016671	protein binding; enzyme activator activity; protein disulfide oxidoreductase activity; oxidoreductase activity, acting on a sulfur group of donors, disulfide as acceptor;	GO:0005737 GO:0005829	cytoplasm; cytosol	PF13899	Thioredoxin_7;	AT3G51030|ATTRX1|ATTRX H1|TRX1|thioredoxin H-type 1|ARABIDOPSIS THALIANA THIOREDOXIN H-TYPE 1|F24M12.70|thioredoxin
Glyma.05g175700	1.65599	0.000698464	Glyma.05g175700	59	UniRef100_K7KQW0 Uncharacterized protein n=1 Tax=Glycine max TaxID=3847 RepID=K7KQW0_SOYBN	3e-33	98.31	NA	NA	NA	NA	NA	NA	NA	NA	NA	NA	NA	NA	NA	NA	NA	NA
Glyma.06g104600	1.69749	0.0085539	Glyma.06g104600	699	UniRef100_K7KUC7 TPR_REGION domain-containing protein n=1 Tax=Glycine max TaxID=3847 RepID=K7KUC7_SOYBN	0	99.86	UniRef100_K7KUC7 TPR_REGION domain-containing protein n=1 Tax=Glycine max TaxID=3847 RepID=K7KUC7_SOYBN	0	99.86	AT1G78120	AT1G78120.1 | Symbols: TPR12 | Tetratricopeptide repeat (TPR)-like superfamily protein | chr1:29394021-29396003 REVERSE LENGTH=530	1e-140	58.08	NA	NA	NA	NA	GO:0005739	mitochondrion	PF00085 PF13371 PF07719 PF13414	Thioredoxin; TPR_9; TPR_2; TPR_11;	AT1G78120
Glyma.18g127400	1.6986	0.00199945	Glyma.18g127400	122	UniRef100_A0A0B2Q6I2 Thioredoxin n=2 Tax=Soja TaxID=1462606 RepID=A0A0B2Q6I2_GLYSO	1e-85	99.18	UniRef100_A0A0B2Q6I2 Thioredoxin n=2 Tax=Soja TaxID=1462606 RepID=A0A0B2Q6I2_GLYSO	1e-85	99.18	AT5G39950	AT5G39950.1 | Symbols: ATTRX2, ATH2, ATTRXH2, TRXH2, TRX2 | thioredoxin 2 | chr5:15990885-15991881 REVERSE LENGTH=133	3e-43	90.98	GO:0000103 GO:0006499 GO:0006662 GO:0045454 GO:0055114	sulfate assimilation; N-terminal protein myristoylation; glycerol ether metabolic process; cell redox homeostasis; oxidation-reduction process;	GO:0015035 GO:0016671	protein disulfide oxidoreductase activity; oxidoreductase activity, acting on a sulfur group of donors, disulfide as acceptor;	GO:0005739 GO:0005829 GO:0005886 GO:0009507	mitochondrion; cytosol; plasma membrane; chloroplast	PF13098	Thioredoxin_2;	AT5G39950|ATTRX2|ATH2|ATTRXH2|TRXH2|TRX2|thioredoxin 2|Arabidopsis thioredoxin h2|THIOREDOXIN H2|MYH19.110|MYH19_110|THIOREDOXIN
Glyma.13g157000	1.74434	0.00692644	Glyma.13g157000	105	UniRef100_A0A0B2QL18 Uncharacterized protein n=2 Tax=Soja TaxID=1462606 RepID=A0A0B2QL18_GLYSO	2e-71	99.05	UniRef100_A0A1S2Z8E6 uncharacterized protein LOC101499882 n=1 Tax=Cicer arietinum TaxID=3827 RepID=A0A1S2Z8E6_CICAR	1e-36	93.33	AT2G46490	AT2G46490.1 | Symbols: | unknown protein; BEST Arabidopsis thaliana protein match is: unknown protein (TAIR:AT5G35110.1); Has 34 Blast hits to 34 proteins in 7 species: Archae - 0; Bacteria - 0; Metazoa - 1; Fungi - 0; Plants - 33; Viruses - 0; Other Eukaryotes - 0 (source: NCBI BLink). | chr2:19079457-19079861 FORWARD LENGTH=134	1e-19	60.95	GO:0008150	biological process;	GO:0003674	molecular function;	GO:0005634	nucleus	NA	NA	AT2G46490|F11C10.31
Glyma.01g203200	1.75538	0.00467031	Glyma.01g203200	157	UniRef100_I1J9P0 FLZ-type domain-containing protein n=2 Tax=Soja TaxID=1462606 RepID=I1J9P0_SOYBN	5e-113	99.36	UniRef100_I1J9P0 FLZ-type domain-containing protein n=2 Tax=Soja TaxID=1462606 RepID=I1J9P0_SOYBN	5e-113	99.36	AT5G47060	AT5G47060.1 | Symbols: | Protein of unknown function (DUF581) | chr5:19116843-19117639 FORWARD LENGTH=177	3e-45	61.78	GO:0009744 GO:0009749 GO:0042594 GO:0071456 GO:1905582	response to sucrose; response to glucose; response to starvation; cellular response to hypoxia; response to mannose;	GO:0019900 GO:0019902 GO:0046872	kinase binding; phosphatase binding; metal ion binding;	GO:0005634 GO:0005737	nucleus; cytoplasm	PF04570	zf-FLZ;	AT5G47060|MQD22.20|MQD22_20
Glyma.02g217600	1.76807	0.00294573	Glyma.02g217600	337	UniRef100_A0A445LSP6 Phosphoglycerate mutase-like protein 1 isoform D n=3 Tax=Soja TaxID=1462606 RepID=A0A445LSP6_GLYSO	0	99.7	UniRef100_A0A445LSP6 Phosphoglycerate mutase-like protein 1 isoform D n=3 Tax=Soja TaxID=1462606 RepID=A0A445LSP6_GLYSO	0	99.7	AT5G64460	AT5G64460.2 | Symbols: | Phosphoglycerate mutase family protein | chr5:25773009-25775104 REVERSE LENGTH=282	1e-142	80.71	GO:0008150	biological process;	GO:0016868	intramolecular transferase activity, phosphotransferases;	GO:0005737 GO:0005829 GO:0009536	cytoplasm; cytosol; plastid	PF00300	His_Phos_1;	AT5G64460|T12B11.5|T12B11_5
Glyma.20g159000	1.76893	0.00698556	Glyma.20g159000	1058	UniRef100_A0A0B2QYL7 Uncharacterized protein n=2 Tax=Soja TaxID=1462606 RepID=A0A0B2QYL7_GLYSO	0	99.91	UniRef100_UPI00103E1922 mediator of DNA damage checkpoint protein 1-like isoform X1 n=1 Tax=Glycine soja TaxID=3848 RepID=UPI00103E1922	0	98.49	AT5G52380	AT5G52380.1 | Symbols: | VASCULAR-RELATED NAC-DOMAIN 6 | chr5:21261521-21263061 REVERSE LENGTH=268	3e-14	11.15	NA	NA	GO:0003676 GO:0008270	nucleic acid binding; zinc ion binding;	GO:0005634	nucleus	NA	NA	AT5G52380
Glyma.17g114700	1.77749	0.000183728	Glyma.17g114700	296	UniRef100_A0A0R0FK09 SPX domain-containing protein 1 n=2 Tax=Soja TaxID=1462606 RepID=A0A0R0FK09_SOYBN	0	99.66	UniRef100_A0A0R0FK09 SPX domain-containing protein 1 n=2 Tax=Soja TaxID=1462606 RepID=A0A0R0FK09_SOYBN	0	99.66	AT2G26660	AT2G26660.1 | Symbols: ATSPX2, SPX2 | SPX domain gene 2 | chr2:11338932-11340703 FORWARD LENGTH=287	2e-128	99.66	GO:0016036 GO:0071456	cellular response to phosphate starvation; cellular response to hypoxia;	NA	NA	GO:0005634 GO:0005737	nucleus; cytoplasm	PF03105	SPX;	AT2G26660|ATSPX2|SPX2|ARABIDOPSIS THALIANA SPX DOMAIN GENE 2|SPX domain gene 2|F18A8.3|F18A8_3
Glyma.07g123500	1.78632	0.00445841	Glyma.07g123500	167	UniRef100_I1KJC0 EF-hand domain-containing protein n=2 Tax=Glycine max TaxID=3847 RepID=I1KJC0_SOYBN	1e-117	99.4	UniRef100_I1KJC0 EF-hand domain-containing protein n=2 Tax=Glycine max TaxID=3847 RepID=I1KJC0_SOYBN	1e-117	99.4	AT1G64850	AT1G64850.1 | Symbols: | Calcium-binding EF hand family protein | chr1:24096548-24097574 REVERSE LENGTH=162	2e-78	93.41	GO:0008150	biological process;	GO:0005509	calcium ion binding;	GO:0009536	plastid	NA	NA	AT1G64850|F13O11.15|F13O11_15
Glyma.04g078300	1.79805	0.00585696	Glyma.04g078300	301	UniRef100_A0A0R0KB07 BZIP domain-containing protein n=5 Tax=Soja TaxID=1462606 RepID=A0A0R0KB07_SOYBN	0	99.67	UniRef100_A0A0R0KB07 BZIP domain-containing protein n=5 Tax=Soja TaxID=1462606 RepID=A0A0R0KB07_SOYBN	0	99.67	AT5G24800	AT5G24800.1 | Symbols: ATBZIP9, BZO2H2, BZIP9 | basic leucine zipper 9 | chr5:8515259-8516541 FORWARD LENGTH=277	1e-60	75.08	GO:0006355 GO:0071333	regulation of transcription, DNA-templated; cellular response to glucose stimulus;	GO:0003700 GO:0005515 GO:0042803 GO:0044212 GO:0046982	DNA-binding transcription factor activity; protein binding; protein homodimerization activity; transcription regulatory region DNA binding; protein heterodimerization activity;	GO:0005634	nucleus	PF00170	bZIP_1;	AT5G24800|ATBZIP9|BZO2H2|BZIP9|ARABIDOPSIS THALIANA BASIC LEUCINE ZIPPER 9|BASIC LEUCINE ZIPPER O2 HOMOLOG 2|basic leucine zipper 9|F6A4.10|F6A4_10|BZIP PROTEIN BZO2H2
Glyma.06g167000	1.80481	0.00374585	Glyma.06g167000	259	UniRef100_A0A0B2QVX9 Bidirectional sugar transporter SWEET n=2 Tax=Soja TaxID=1462606 RepID=A0A0B2QVX9_GLYSO	0	99.61	UniRef100_A0A0B2QVX9 Bidirectional sugar transporter SWEET n=2 Tax=Soja TaxID=1462606 RepID=A0A0B2QVX9_GLYSO	0	99.61	AT5G50790	AT5G50790.1 | Symbols: SWEET10, AtSWEET10 | Nodulin MtN3 family protein | chr5:20656461-20657827 REVERSE LENGTH=289	2e-99	95.37	GO:0008643 GO:0015770 GO:0048571	carbohydrate transport; sucrose transport; long-day photoperiodism;	GO:0005515 GO:0008515 GO:0051119	protein binding; sucrose transmembrane transporter activity; sugar transmembrane transporter activity;	GO:0005887 GO:0009507 GO:0016021	integral component of plasma membrane; chloroplast; integral component of membrane	PF03083	MtN3_slv;	AT5G50790|SWEET10|AtSWEET10|MFB16.26|MFB16_26
Glyma.20g241700	1.80938	0.00785913	Glyma.20g241700	229	UniRef100_Q53B74 Chalcone--flavonone isomerase 2-A n=5 Tax=Soja TaxID=1462606 RepID=CFI2A_SOYBN	2e-164	98.69	UniRef100_Q53B74 Chalcone--flavonone isomerase 2-A n=5 Tax=Soja TaxID=1462606 RepID=CFI2A_SOYBN	2e-164	98.69	AT3G55120	AT3G55120.1 | Symbols: TT5, A11, CFI | Chalcone-flavanone isomerase family protein | chr3:20430248-20431415 REVERSE LENGTH=246	3e-97	92.58	GO:0009411 GO:0009733 GO:0009813 GO:0010224 GO:0080167	response to UV; response to auxin; flavonoid biosynthetic process; response to UV-B; response to karrikin;	GO:0005515 GO:0045430	protein binding; chalcone isomerase activity;	GO:0005634 GO:0005783 GO:0005829 GO:0009507 GO:0009705 GO:0042406	nucleus; endoplasmic reticulum; cytosol; chloroplast; plant-type vacuole membrane; extrinsic component of endoplasmic reticulum membrane	PF02431	Chalcone;	AT3G55120|TT5|A11|CFI|CHI|AtCHI|TRANSPARENT TESTA 5|CHALCONE FLAVANONE ISOMERASE|chalcone isomerase|T15C9.120|CHALCONE FLAVANONE ISOMERASE|CHI
Glyma.14g179200	1.81687	0.00692644	Glyma.14g179200	218	UniRef100_I1MAY2 FSH1 domain-containing protein n=1 Tax=Glycine max TaxID=3847 RepID=I1MAY2_SOYBN	3e-158	99.54	UniRef100_I1MAY2 FSH1 domain-containing protein n=1 Tax=Glycine max TaxID=3847 RepID=I1MAY2_SOYBN	3e-158	99.54	AT4G24380	AT4G24380.1 | Symbols: | INVOLVED IN: 10-formyltetrahydrofolate biosynthetic process, folic acid and derivative biosynthetic process; EXPRESSED IN: 24 plant structures; EXPRESSED DURING: 15 growth stages; CONTAINS InterPro DOMAIN/s: Serine hydrolase (InterPro:IPR005645); BEST Arabidopsis thaliana protein match is: alpha/beta-Hydrolases superfamily protein (TAIR:AT5G65400.1); Has 30201 Blast hits …	5e-116	97.25	NA	NA	NA	NA	GO:0005737 GO:0005739 GO:0009507	cytoplasm; mitochondrion; chloroplast	PF03959	FSH1;	AT4G24380
Glyma.01g172200	1.84231	0.00592674	Glyma.01g172200	1406	UniRef100_A0A0R0LCK1 J domain-containing protein n=1 Tax=Glycine max TaxID=3847 RepID=A0A0R0LCK1_SOYBN	0	99.08	UniRef100_A0A0R0LCK1 J domain-containing protein n=1 Tax=Glycine max TaxID=3847 RepID=A0A0R0LCK1_SOYBN	0	99.08	AT4G36520	AT4G36520.1 | Symbols: | Chaperone DnaJ-domain superfamily protein | chr4:17230589-17235435 REVERSE LENGTH=1422	2e-89	17.85	GO:0006898 GO:0072318 GO:0072583	receptor-mediated endocytosis; clathrin coat disassembly; clathrin-dependent endocytosis;	GO:0030276	clathrin binding;	GO:0005737 GO:0031982 GO:0043231	cytoplasm; vesicle; intracellular membrane-bounded organelle	NA	NA	AT4G36520|AUXILIN-LIKE4|AUXILIN-LIKE4|AP22.19|AP22_19
Glyma.06g291300	1.84813	0.00563347	Glyma.06g291300	473	UniRef100_A0A0B2RTY1 O-acyltransferase WSD1 n=1 Tax=Glycine soja TaxID=3848 RepID=A0A0B2RTY1_GLYSO	0	99.79	UniRef100_A0A0B2RTY1 O-acyltransferase WSD1 n=1 Tax=Glycine soja TaxID=3848 RepID=A0A0B2RTY1_GLYSO	0	99.79	AT5G53390	AT5G53390.1 | Symbols: | O-acyltransferase (WSD1-like) family protein | chr5:21656951-21659207 REVERSE LENGTH=486	1e-54	90.06	GO:0019432 GO:0048446	triglyceride biosynthetic process; petal morphogenesis;	GO:0004144 GO:0047196	diacylglycerol O-acyltransferase activity; long-chain-alcohol O-fatty-acyltransferase activity;	GO:0005634 GO:0005886 GO:0016021	nucleus; plasma membrane; integral component of membrane	PF03007 PF06974	WES_acyltransf; DUF1298;	AT5G53390|FOP1|WSD11|FOLDED PETAL 1|NTHASE/DIACYLGLYCEROL ACYLTRANSFERASE 11|K19E1.19|K19E1_19
Glyma.08g195100	1.85003	0.00464842	Glyma.08g195100	273	UniRef100_I1KUW3 Uncharacterized protein n=1 Tax=Glycine max TaxID=3847 RepID=I1KUW3_SOYBN	0	99.63	UniRef100_A0A445JH52 Inorganic pyrophosphatase 2 isoform A n=1 Tax=Glycine soja TaxID=3848 RepID=A0A445JH52_GLYSO	0	99.63	AT1G17710	AT1G17710.1 | Symbols: | Pyridoxal phosphate phosphatase-related protein | chr1:6090763-6091975 REVERSE LENGTH=279	2e-137	91.94	GO:0016311	dephosphorylation;	GO:0016791 GO:0046872 GO:0052731 GO:0052732	phosphatase activity; metal ion binding; phosphocholine phosphatase activity; phosphoethanolamine phosphatase activity;	GO:0005634	nucleus	PF06888	Put_Phosphatase;	AT1G17710|PEPC1|AtPEPC1|phosphoethanolamine/phosphocholine phosphatase 1|Arabidopsis thaliana phosphoethanolamine/phosphocholine phosphatase 1|F11A6.5|F11A6_5
Glyma.18g026600	1.86828	0.000719912	Glyma.18g026600	1077	UniRef100_A0A445FN63 Protein SMAX1-LIKE 7 n=1 Tax=Glycine soja TaxID=3848 RepID=A0A445FN63_GLYSO	0	99.91	UniRef100_A0A445FN63 Protein SMAX1-LIKE 7 n=1 Tax=Glycine soja TaxID=3848 RepID=A0A445FN63_GLYSO	0	99.91	AT2G29970	AT2G29970.1 | Symbols: | Double Clp-N motif-containing P-loop nucleoside triphosphate hydrolases superfamily protein | chr2:12776601-12779784 FORWARD LENGTH=1002	0	98.89	GO:0019538	protein metabolic process;	GO:0005515	protein binding;	GO:0005634 GO:0005737	nucleus; cytoplasm	NA	NA	AT2G29970|SMXL7|SMAX1-like 7|F23F1.11|F23F1_11
Glyma.10g142100	1.88942	0.000801196	Glyma.10g142100	422	UniRef100_I1LAY0 Pectin acetylesterase n=3 Tax=Soja TaxID=1462606 RepID=I1LAY0_SOYBN	0	99.76	UniRef100_I1LAY0 Pectin acetylesterase n=3 Tax=Soja TaxID=1462606 RepID=I1LAY0_SOYBN	0	99.76	AT3G05910	AT3G05910.1 | Symbols: | Pectinacetylesterase family protein | chr3:1764509-1767240 REVERSE LENGTH=415	0	99.29	GO:0071555	cell wall organization;	GO:0052689 GO:0052793	carboxylic ester hydrolase activity; pectin acetylesterase activity;	GO:0005576 GO:0009505	extracellular region; plant-type cell wall	PF03283	PAE;	AT3G05910|AtPAE12|Pectin Acetyesterase 12|F2O10.13
Glyma.17g242900	1.88969	0.00973313	Glyma.17g242900	599	UniRef100_I1MXP5 LNS2 domain-containing protein n=2 Tax=Soja TaxID=1462606 RepID=I1MXP5_SOYBN	0	99.83	UniRef100_I1MXP5 LNS2 domain-containing protein n=2 Tax=Soja TaxID=1462606 RepID=I1MXP5_SOYBN	0	99.83	AT5G42870	AT5G42870.1 | Symbols: ATPAH2, PAH2 | phosphatidic acid phosphohydrolase 2 | chr5:17185719-17189681 REVERSE LENGTH=930	5e-141	42.4	GO:0006629 GO:0008654 GO:0016036 GO:0019375	lipid metabolic process; phospholipid biosynthetic process; cellular response to phosphate starvation; galactolipid biosynthetic process;	GO:0008195	phosphatidate phosphatase activity;	GO:0005634 GO:0005829 GO:0048046	nucleus; cytosol; apoplast	PF04571 PF08235	Lipin_N; LNS2;	AT5G42870|ATPAH2|PAH2|PHOSPHATIDIC ACID PHOSPHOHYDROLASE 2|MBD2.6|MBD2_6
Glyma.13g128500	1.89506	0.00919494	Glyma.13g128500	635	UniRef100_I1LYQ8 Uncharacterized protein n=1 Tax=Glycine max TaxID=3847 RepID=I1LYQ8_SOYBN	0	99.84	UniRef100_A0A0B2SVJ4 Cyclin-D-binding Myb-like transcription factor 1 n=1 Tax=Glycine soja TaxID=3848 RepID=A0A0B2SVJ4_GLYSO	0	99.84	AT5G41020	AT5G41020.1 | Symbols: | myb family transcription factor | chr5:16425883-16427649 REVERSE LENGTH=588	2e-125	47.87	NA	NA	GO:0003677	DNA binding;	GO:0005634	nucleus	PF13921	Myb_DNA-bind_6;	AT5G41020
Glyma.16g068500	1.90392	0.00464842	Glyma.16g068500	285	UniRef100_I1MLS5 Uncharacterized protein n=1 Tax=Glycine max TaxID=3847 RepID=I1MLS5_SOYBN	0	99.65	UniRef100_A0A1S3UGD7 protein FAM133A n=1 Tax=Vigna radiata var. radiata TaxID=3916 RepID=A0A1S3UGD7_VIGRR	4e-131	97.19	AT5G40570	AT5G40570.2 | Symbols: | Surfeit locus protein 2 (SURF2) | chr5:16246798-16248251 FORWARD LENGTH=211	2e-56	94.04	GO:0008150	biological process;	GO:0003674	molecular function;	GO:0005634	nucleus	PF05477	SURF2;	AT5G40570|MNF13.9|MNF13_9
Glyma.17g148800	1.92053	0.00994955	Glyma.17g148800	337	UniRef100_A0A445G6X4 Serine/threonine-protein kinase SAPK3 isoform A n=2 Tax=Soja TaxID=1462606 RepID=A0A445G6X4_GLYSO	0	99.7	UniRef100_A0A445G6X4 Serine/threonine-protein kinase SAPK3 isoform A n=2 Tax=Soja TaxID=1462606 RepID=A0A445G6X4_GLYSO	0	99.7	AT4G33950	AT4G33950.1 | Symbols: OST1, SNRK2-6, SRK2E, SNRK2.6, P44, ATOST1 | Protein kinase superfamily protein | chr4:16272364-16274657 FORWARD LENGTH=362	0	95.55	GO:0005985 GO:0006468 GO:0006636 GO:0006970 GO:0009414 GO:0009651 GO:0009737 GO:0009738 GO:0009789 GO:0010118 GO:0010119 GO:0019432 GO:0035556 GO:0042742 GO:0046777 GO:0048366 GO:0071244 GO:0071485 GO:0090333 GO:1902456 GO:2000377	sucrose metabolic process; protein phosphorylation; unsaturated fatty acid biosynthetic process; response to osmotic stress; response to water deprivation; response to salt stress; response to abscisic acid; abscisic acid-activated signaling pathway; positive regulation of abscisic acid-activated signaling pathway; stomatal movement; regulation of stomatal movement; triglyceride biosynthetic proc…	GO:0004672 GO:0004674 GO:0005515 GO:0005524 GO:0009931 GO:0016301 GO:0042802	protein kinase activity; protein serine/threonine kinase activity; protein binding; ATP binding; calcium-dependent protein serine/threonine kinase activity; kinase activity; identical protein binding;	GO:0005634 GO:0005737 GO:0005829 GO:0005886	nucleus; cytoplasm; cytosol; plasma membrane	PF00069	Pkinase;	AT4G33950|OST1|SNRK2-6|SRK2E|SNRK2.6|P44|ATOST1|OPEN STOMATA 1|SUCROSE NONFERMENTING 1-RELATED PROTEIN KINASE 2-6|SNF1-RELATED PROTEIN KINASE 2.6|F17I5.140|F17I5_140
Glyma.01g061700	1.93393	0.00136625	Glyma.01g061700	1312	UniRef100_A0A445LZT9 Auxilin-like protein 1 isoform A n=2 Tax=Glycine soja TaxID=3848 RepID=A0A445LZT9_GLYSO	0	99.92	UniRef100_A0A445LZT9 Auxilin-like protein 1 isoform A n=2 Tax=Glycine soja TaxID=3848 RepID=A0A445LZT9_GLYSO	0	99.92	AT1G75310	AT1G75310.1 | Symbols: AUL1 | auxin-like 1 protein | chr1:28261004-28266124 FORWARD LENGTH=1448	3e-95	23.32	GO:0006898 GO:0072318 GO:0072583	receptor-mediated endocytosis; clathrin coat disassembly; clathrin-dependent endocytosis;	GO:0030276	clathrin binding;	GO:0005737 GO:0009507 GO:0031982 GO:0043231	cytoplasm; chloroplast; vesicle; intracellular membrane-bounded organelle	NA	NA	AT1G75310|AUL1|auxilin-like 1|F22H5.15
Glyma.18g077700	1.96483	0.00440127	Glyma.18g077700	736	UniRef100_A0A0R0EXM7 DEK_C domain-containing protein n=1 Tax=Glycine max TaxID=3847 RepID=A0A0R0EXM7_SOYBN	0	99.86	UniRef100_A0A0R0EXM7 DEK_C domain-containing protein n=1 Tax=Glycine max TaxID=3847 RepID=A0A0R0EXM7_SOYBN	0	99.86	AT4G26630	AT4G26630.1 | Symbols: | DEK domain-containing chromatin associated protein | chr4:13430873-13434877 REVERSE LENGTH=763	6e-119	67.53	GO:0006338 GO:0009651 GO:0045892 GO:2000779	chromatin remodeling; response to salt stress; negative regulation of transcription, DNA-templated; regulation of double-strand break repair;	GO:0003682 GO:0005515 GO:0042393	chromatin binding; protein binding; histone binding;	GO:0005634 GO:0005829	nucleus; cytosol	PF08766	DEK_C;	AT4G26630|DEK3|DEK-domain containing protein 3|T15N24.80|T15N24_80
Glyma.07g241000	1.96936	0.00840742	Glyma.07g241000	91	UniRef100_C6SY47 Uncharacterized protein n=2 Tax=Soja TaxID=1462606 RepID=C6SY47_SOYBN	2e-59	98.9	NA	NA	NA	NA	NA	NA	NA	NA	NA	NA	NA	NA	NA	NA	NA	NA
Glyma.14g192900	1.97365	0.00445841	Glyma.14g192900	437	UniRef100_I1MBA2 Uncharacterized protein n=1 Tax=Glycine max TaxID=3847 RepID=I1MBA2_SOYBN	0	99.77	UniRef100_UPI000549FBFF zinc finger CCCH domain-containing protein 25-like n=1 Tax=Glycine soja TaxID=3848 RepID=UPI000549FBFF	0	99.77	AT3G47120	AT3G47120.1 | Symbols: | RNA recognition motif (RRM)-containing protein | chr3:17351334-17352769 REVERSE LENGTH=352	1e-103	78.49	GO:0000398	mRNA splicing, via spliceosome;	GO:0003723 GO:0005515 GO:0044212 GO:0046872	RNA binding; protein binding; transcription regulatory region DNA binding; metal ion binding;	GO:0005634 GO:0005686 GO:0005737 GO:0016607 GO:0071011	nucleus; U2 snRNP; cytoplasm; nuclear speck; precatalytic spliceosome	PF00642 PF00076	zf-CCCH; RRM_1;	AT3G47120|GDS1|growth, development and splicing 1|F13I12.170
Glyma.18g009700	1.97612	0.000111254	Glyma.18g009700	341	UniRef100_A0A0B2QVL3 Glyceraldehyde-3-phosphate dehydrogenase n=4 Tax=Soja TaxID=1462606 RepID=A0A0B2QVL3_GLYSO	0	99.71	UniRef100_A0A0B2QVL3 Glyceraldehyde-3-phosphate dehydrogenase n=4 Tax=Soja TaxID=1462606 RepID=A0A0B2QVL3_GLYSO	0	99.71	AT3G04120	AT3G04120.1 | Symbols: GAPC, GAPC-1, GAPC1 | glyceraldehyde-3-phosphate dehydrogenase C subunit 1 | chr3:1081077-1083131 FORWARD LENGTH=338	0	98.24	GO:0006094 GO:0006096 GO:0006979 GO:0009408 GO:0009744 GO:0010154 GO:0042542 GO:0046686 GO:0048316 GO:0051775 GO:0055114	gluconeogenesis; glycolytic process; response to oxidative stress; response to heat; response to sucrose; fruit development; response to hydrogen peroxide; response to cadmium ion; seed development; response to redox state; oxidation-reduction process;	GO:0003677 GO:0004365 GO:0005507 GO:0005515 GO:0008886 GO:0050661 GO:0051287	DNA binding; glyceraldehyde-3-phosphate dehydrogenase (NAD+) (phosphorylating) activity; copper ion binding; protein binding; glyceraldehyde-3-phosphate dehydrogenase (NADP+) (non-phosphorylating) activity; NADP binding; NAD binding;	GO:0005634 GO:0005737 GO:0005739 GO:0005740 GO:0005774 GO:0005829 GO:0005886 GO:0009507 GO:0048046	nucleus; cytoplasm; mitochondrion; mitochondrial envelope; vacuolar membrane; cytosol; plasma membrane; chloroplast; apoplast	PF00044 PF02800	Gp_dh_N; Gp_dh_C;	AT3G04120|GAPC|GAPC-1|GAPC1|GLYCERALDEHYDE-3-PHOSPHATE DEHYDROGENASE C SUBUNIT|glyceraldehyde-3-phosphate dehydrogenase C subunit 1|T6K12.26|T6K12_26|glyceraldehyde-3-phosphate dehydrogenase c subunit|GAPC1
Glyma.07g198400	1.9785	0.00457094	Glyma.07g198400	108	UniRef100_C6T382 Uncharacterized protein n=1 Tax=Glycine max TaxID=3847 RepID=C6T382_SOYBN	3e-69	99.07	UniRef100_A0A1S3UW14 uncharacterized protein LOC106769217 n=1 Tax=Vigna radiata var. radiata TaxID=3916 RepID=A0A1S3UW14_VIGRR	6e-60	99.07	AT1G28250	AT1G28250.1 | Symbols: | unknown protein; Has 22 Blast hits to 22 proteins in 10 species: Archae - 0; Bacteria - 0; Metazoa - 0; Fungi - 0; Plants - 22; Viruses - 0; Other Eukaryotes - 0 (source: NCBI BLink). | chr1:9874296-9875175 FORWARD LENGTH=102	2e-36	91.67	GO:0008150	biological process;	GO:0005515	protein binding;	GO:0005739 GO:0016021	mitochondrion; integral component of membrane	NA	NA	AT1G28250|F3H9.10|F3H9_10
Glyma.07g039700	1.98258	0.00585696	Glyma.07g039700	464	UniRef100_I1KHC5 Protein kinase domain-containing protein n=2 Tax=Soja TaxID=1462606 RepID=I1KHC5_SOYBN	0	99.78	UniRef100_I1KHC5 Protein kinase domain-containing protein n=2 Tax=Soja TaxID=1462606 RepID=I1KHC5_SOYBN	0	99.78	AT1G72540	AT1G72540.1 | Symbols: | Protein kinase superfamily protein | chr1:27314932-27316669 REVERSE LENGTH=450	1e-180	92.89	GO:0006468 GO:0016310	protein phosphorylation; phosphorylation;	GO:0004674 GO:0005524	protein serine/threonine kinase activity; ATP binding;	GO:0009507	chloroplast	PF07714	Pkinase_Tyr;	AT1G72540|F28P22.27|F28P22_27
Glyma.19g208500	1.98617	0.00327042	Glyma.19g208500	79	UniRef100_K7MZH3 Uncharacterized protein n=1 Tax=Glycine max TaxID=3847 RepID=K7MZH3_SOYBN	9e-47	98.73	NA	NA	NA	NA	NA	NA	NA	NA	NA	NA	NA	NA	NA	NA	NA	NA
Glyma.19g211000	2.01292	0.00168378	Glyma.19g211000	164	UniRef100_C6SXR1 Usp domain-containing protein n=2 Tax=Soja TaxID=1462606 RepID=C6SXR1_SOYBN	1e-115	99.39	UniRef100_C6SXR1 Usp domain-containing protein n=2 Tax=Soja TaxID=1462606 RepID=C6SXR1_SOYBN	1e-115	99.39	AT2G47710	AT2G47710.1 | Symbols: | Adenine nucleotide alpha hydrolases-like superfamily protein | chr2:19555045-19555956 REVERSE LENGTH=162	5e-73	98.78	NA	NA	GO:0016787	hydrolase activity;	GO:0005737 GO:0005773 GO:0005794 GO:0005829 GO:0005886	cytoplasm; vacuole; Golgi apparatus; cytosol; plasma membrane	PF00582	Usp;	AT2G47710
Glyma.19g018600	2.01811	0.00764166	Glyma.19g018600	522	UniRef100_I1N614 AAA domain-containing protein n=3 Tax=Soja TaxID=1462606 RepID=I1N614_SOYBN	0	99.81	UniRef100_I1N614 AAA domain-containing protein n=3 Tax=Soja TaxID=1462606 RepID=I1N614_SOYBN	0	99.81	AT5G40010	AT5G40010.1 | Symbols: AATP1 | AAA-ATPase 1 | chr5:16020218-16021762 REVERSE LENGTH=514	0	86.78	GO:0009409 GO:0009414 GO:0009651 GO:0009737 GO:0010154 GO:0010431	response to cold; response to water deprivation; response to salt stress; response to abscisic acid; fruit development; seed maturation;	GO:0005524 GO:0016887	ATP binding; ATPase activity;	GO:0005634 GO:0005739 GO:0005783 GO:0016021 GO:0031966	nucleus; mitochondrion; endoplasmic reticulum; integral component of membrane; mitochondrial membrane	PF00004 PF14363	AAA; AAA_assoc;	AT5G40010|AATP1|ASD|AAA-ATPase 1|ATPase-in-Seed-Development|MYH19.21|MYH19_21
Glyma.16g204600	2.03043	0.000901957	Glyma.16g204600	446	UniRef100_I1MQ89 Uncharacterized protein n=3 Tax=Soja TaxID=1462606 RepID=I1MQ89_SOYBN	0	99.78	UniRef100_A0A0B2R7E4 Enolase n=2 Tax=Soja TaxID=1462606 RepID=A0A0B2R7E4_GLYSO	0	99.78	AT2G36530	AT2G36530.1 | Symbols: LOS2, ENO2 | Enolase | chr2:15321081-15323786 REVERSE LENGTH=444	0	99.78	GO:0006096 GO:0009409 GO:0009416 GO:0009737 GO:0046686	glycolytic process; response to cold; response to light stimulus; response to abscisic acid; response to cadmium ion;	GO:0000287 GO:0003677 GO:0004634 GO:0005507	magnesium ion binding; DNA binding; phosphopyruvate hydratase activity; copper ion binding;	GO:0000015 GO:0005634 GO:0005737 GO:0005739 GO:0005740 GO:0005741 GO:0005783 GO:0005829 GO:0005886 GO:0009506 GO:0009507 GO:0048046	phosphopyruvate hydratase complex; nucleus; cytoplasm; mitochondrion; mitochondrial envelope; mitochondrial outer membrane; endoplasmic reticulum; cytosol; plasma membrane; plasmodesma; chloroplast; apoplast	PF03952 PF00113	Enolase_N; Enolase_C;	AT2G36530|LOS2|ENO2|LOW EXPRESSION OF OSMOTICALLY RESPONSIVE GENES 2|enolase 2|F1O11.16|F1O11_16
Glyma.03g231900	2.03066	0.00555117	Glyma.03g231900	203	UniRef100_I1JR59 U1-type domain-containing protein n=1 Tax=Glycine max TaxID=3847 RepID=I1JR59_SOYBN	2e-144	99.51	UniRef100_I1JR59 U1-type domain-containing protein n=1 Tax=Glycine max TaxID=3847 RepID=I1JR59_SOYBN	2e-144	99.51	AT3G05760	AT3G05760.1 | Symbols: | C2H2 and C2HC zinc fingers superfamily protein | chr3:1707981-1709910 FORWARD LENGTH=202	1e-96	97.54	GO:0000398	mRNA splicing, via spliceosome;	GO:0003676 GO:0008270	nucleic acid binding; zinc ion binding;	GO:0005634 GO:0005681 GO:0046540	nucleus; spliceosomal complex; U4/U6 x U5 tri-snRNP complex	PF12874	zf-met;	AT3G05760|F10A16.5|F10A16_5
Glyma.05g046400	2.03152	0.00973313	Glyma.05g046400	551	UniRef100_I1K096 Nop domain-containing protein n=2 Tax=Soja TaxID=1462606 RepID=I1K096_SOYBN	0	99.82	UniRef100_I1K096 Nop domain-containing protein n=2 Tax=Soja TaxID=1462606 RepID=I1K096_SOYBN	0	99.82	AT1G56110	AT1G56110.1 | Symbols: NOP56 | homolog of nucleolar protein NOP56 | chr1:20984544-20986893 REVERSE LENGTH=522	0	78.04	NA	NA	GO:0030515	snoRNA binding;	GO:0005618 GO:0005634 GO:0005730 GO:0009506 GO:0031428 GO:0032040	cell wall; nucleus; nucleolus; plasmodesma; box C/D snoRNP complex; small-subunit processome	PF08156 PF01798	NOP5NT; Nop;	AT1G56110
Glyma.07g065800	2.03253	0.00283775	Glyma.07g065800	152	UniRef100_C6SX93 HMA domain-containing protein n=1 Tax=Glycine max TaxID=3847 RepID=C6SX93_SOYBN	9e-101	99.34	UniRef100_C6SX93 HMA domain-containing protein n=1 Tax=Glycine max TaxID=3847 RepID=C6SX93_SOYBN	9e-101	99.34	AT1G01490	AT1G01490.1 | Symbols: | Heavy metal transport/detoxification superfamily protein | chr1:180401-182066 REVERSE LENGTH=177	2e-48	99.34	GO:0030001	metal ion transport;	GO:0046872	metal ion binding;	GO:0005634 GO:0009507	nucleus; chloroplast	PF00403	HMA;	AT1G01490|F22L4.5|F22L4_5
Glyma.17g233000	2.04987	0.00365083	Glyma.17g233000	1009	UniRef100_I1MXF9 Uncharacterized protein n=3 Tax=Soja TaxID=1462606 RepID=I1MXF9_SOYBN	0	99.9	UniRef100_UPI000719112E pre-mRNA-processing protein 40A isoform X2 n=1 Tax=Glycine max TaxID=3847 RepID=UPI000719112E	0	85.63	AT1G44910	AT1G44910.1 | Symbols: ATPRP40A, PRP40A | pre-mRNA-processing protein 40A | chr1:16975930-16982818 FORWARD LENGTH=958	0	99.5	GO:0000398 GO:0008380 GO:0045292	mRNA splicing, via spliceosome; RNA splicing; mRNA cis splicing, via spliceosome;	GO:0003723 GO:0070063	RNA binding; RNA polymerase binding;	GO:0005634 GO:0005685 GO:0005829 GO:0016592 GO:0071004	nucleus; U1 snRNP; cytosol; mediator complex; U2-type prespliceosome	PF00397 PF01846	WW; FF;	AT1G44910|ATPRP40A|PRP40A|pre-mRNA-processing protein 40A|F27F5.2
Glyma.12g139100	2.0648	0.00987124	Glyma.12g139100	151	UniRef100_A0A0R0H5E5 Uncharacterized protein n=1 Tax=Glycine max TaxID=3847 RepID=A0A0R0H5E5_SOYBN	2e-82	82.78	UniRef100_UPI000F7C9BFA uncharacterized protein LOC113865602 n=1 Tax=Abrus precatorius TaxID=3816 RepID=UPI000F7C9BFA	1e-41	86.09	NA	NA	NA	NA	NA	NA	NA	NA	NA	NA	NA	NA	NA
Glyma.18g077600	2.07511	0.00467318	Glyma.18g077600	783	UniRef100_A0A368UHS2 DEK_C domain-containing protein n=1 Tax=Glycine max TaxID=3847 RepID=A0A368UHS2_SOYBN	0	99.87	UniRef100_A0A368UHS2 DEK_C domain-containing protein n=1 Tax=Glycine max TaxID=3847 RepID=A0A368UHS2_SOYBN	0	99.87	AT4G26630	AT4G26630.1 | Symbols: | DEK domain-containing chromatin associated protein | chr4:13430873-13434877 REVERSE LENGTH=763	1e-108	88.51	GO:0006338 GO:0009651 GO:0045892 GO:2000779	chromatin remodeling; response to salt stress; negative regulation of transcription, DNA-templated; regulation of double-strand break repair;	GO:0003682 GO:0005515 GO:0042393	chromatin binding; protein binding; histone binding;	GO:0005634 GO:0005829	nucleus; cytosol	PF08766	DEK_C;	AT4G26630|DEK3|DEK-domain containing protein 3|T15N24.80|T15N24_80
Glyma.07g163300	2.07853	0.00110374	Glyma.07g163300	77	UniRef100_I1KKQ4 Uncharacterized protein n=2 Tax=Soja TaxID=1462606 RepID=I1KKQ4_SOYBN	9e-47	98.7	UniRef100_UPI00046DE899 uncharacterized protein LOC103335451 n=1 Tax=Prunus mume TaxID=102107 RepID=UPI00046DE899	9e-14	97.4	AT2G15960	AT2G15960.1 | Symbols: | unknown protein; Has 14 Blast hits to 14 proteins in 5 species: Archae - 0; Bacteria - 0; Metazoa - 0; Fungi - 0; Plants - 14; Viruses - 0; Other Eukaryotes - 0 (source: NCBI BLink). | chr2:6947353-6947586 FORWARD LENGTH=77	6e-12	97.4	GO:0008150	biological process;	GO:0003674	molecular function;	GO:0005575	cellular component	NA	NA	AT2G15960|F19G14.4|F19G14_4
Glyma.01g082700	2.0813	0.00453365	Glyma.01g082700	859	UniRef100_A0A445M0G4 Serine/threonine-protein kinase PRP4-like isoform A n=2 Tax=Soja TaxID=1462606 RepID=A0A445M0G4_GLYSO	0	99.88	UniRef100_A0A445M0G4 Serine/threonine-protein kinase PRP4-like isoform A n=2 Tax=Soja TaxID=1462606 RepID=A0A445M0G4_GLYSO	0	99.88	AT3G25840	AT3G25840.1 | Symbols: | Protein kinase superfamily protein | chr3:9452993-9457446 REVERSE LENGTH=935	8e-131	53.67	GO:0000380 GO:0006468 GO:0008380	alternative mRNA splicing, via spliceosome; protein phosphorylation; RNA splicing;	GO:0004672 GO:0005524	protein kinase activity; ATP binding;	GO:0005634	nucleus	PF00069	Pkinase;	AT3G25840|PRP4KA|PRP4 KINASE A|K9I22.6
Glyma.06g306900	2.09506	0.00856155	Glyma.06g306900	59	UniRef100_K7KYC0 Uncharacterized protein n=2 Tax=Soja TaxID=1462606 RepID=K7KYC0_SOYBN	1e-32	98.31	NA	NA	NA	NA	NA	NA	NA	NA	NA	NA	NA	NA	NA	NA	NA	NA
Glyma.19g098500	2.10488	0.00133471	Glyma.19g098500	441	UniRef100_A0A0R0EKB4 GP-PDE domain-containing protein n=2 Tax=Soja TaxID=1462606 RepID=A0A0R0EKB4_SOYBN	0	99.77	UniRef100_A0A0R0EKB4 GP-PDE domain-containing protein n=2 Tax=Soja TaxID=1462606 RepID=A0A0R0EKB4_SOYBN	0	99.77	AT3G02040	AT3G02040.1 | Symbols: SRG3 | senescence-related gene 3 | chr3:348505-349909 REVERSE LENGTH=361	3e-171	86.17	GO:0006071 GO:0030643 GO:0046475 GO:0071456	glycerol metabolic process; cellular phosphate ion homeostasis; glycerophospholipid catabolic process; cellular response to hypoxia;	GO:0000287 GO:0008889	magnesium ion binding; glycerophosphodiester phosphodiesterase activity;	GO:0005623 GO:0005737 GO:0009507 GO:0009536	cell; cytoplasm; chloroplast; plastid	PF03009	GDPD;	AT3G02040|SRG3|GDPD1|AtGDPD1|senescence-related gene 3|Glycerophosphodiester phosphodiesterase 1|F1C9.18|F1C9_18
Glyma.20g184800	2.1157	0.00248721	Glyma.20g184800	61	UniRef100_I1NHK3 Uncharacterized protein n=2 Tax=Soja TaxID=1462606 RepID=I1NHK3_SOYBN	2e-30	98.36	NA	NA	NA	NA	NA	NA	NA	NA	NA	NA	NA	NA	NA	NA	NA	NA
Glyma.20g091300	2.11862	0.00377263	Glyma.20g091300	105	UniRef100_A0A0B2R2U0 Hydrophobic protein LTI6A n=4 Tax=Phaseoleae TaxID=163735 RepID=A0A0B2R2U0_GLYSO	3e-32	54.29	UniRef100_A0A0B2R2U0 Hydrophobic protein LTI6A n=4 Tax=Phaseoleae TaxID=163735 RepID=A0A0B2R2U0_GLYSO	3e-32	54.29	AT3G05890	AT3G05890.1 | Symbols: RCI2B | Low temperature and salt responsive protein family | chr3:1758179-1758452 REVERSE LENGTH=54	1e-24	49.52	GO:0009409	response to cold;	NA	NA	GO:0016021	integral component of membrane	PF01679	Pmp3;	AT3G05890|RCI2B|LTI6b|RARE-COLD-INDUCIBLE 2B|Low temperature induced protein 6b|F2O10.15|F2O10_15
Glyma.08g240400	2.12302	6.67575e-05	Glyma.08g240400	277	UniRef100_K7L8I8 Protein kinase domain-containing protein n=1 Tax=Glycine max TaxID=3847 RepID=K7L8I8_SOYBN	0	99.64	UniRef100_K7L8I8 Protein kinase domain-containing protein n=1 Tax=Glycine max TaxID=3847 RepID=K7L8I8_SOYBN	0	99.64	AT3G01090	AT3G01090.2 | Symbols: AKIN10, KIN10 | SNF1 kinase homolog 10 | chr3:31437-34143 REVERSE LENGTH=535	4e-165	97.83	GO:0001666 GO:0003006 GO:0005982 GO:0006468 GO:0006633 GO:0006979 GO:0009594 GO:0009635 GO:0009738 GO:0009749 GO:0009789 GO:0010050 GO:0010150 GO:0010182 GO:0010228 GO:0010508 GO:0035556 GO:0042128 GO:0080022 GO:0099402 GO:1900055 GO:1902074	response to hypoxia; developmental process involved in reproduction; starch metabolic process; protein phosphorylation; fatty acid biosynthetic process; response to oxidative stress; detection of nutrient; response to herbicide; abscisic acid-activated signaling pathway; response to glucose; positive regulation of abscisic acid-activated signaling pathway; vegetative phase change; leaf senescence…	GO:0004672 GO:0004674 GO:0005515 GO:0005524 GO:0016301 GO:0019900 GO:0019902	protein kinase activity; protein serine/threonine kinase activity; protein binding; ATP binding; kinase activity; kinase binding; phosphatase binding;	GO:0000152 GO:0005634 GO:0005737 GO:0005783 GO:0005794 GO:0005829 GO:0009507	nuclear ubiquitin ligase complex; nucleus; cytoplasm; endoplasmic reticulum; Golgi apparatus; cytosol; chloroplast	PF14531	Kinase-like;	AT3G01090|AKIN10|SNRK1.1|KIN10|SNF1 kinase homolog 10|SNF1-RELATED PROTEIN KINASE 1.1|T4P13.22|T4P13_22|SNF1-RELATED PROTEIN KINASE
Glyma.15g272300	2.12324	0.0041097	Glyma.15g272300	162	UniRef100_A0A0R4J5B8 Uncharacterized protein n=2 Tax=Soja TaxID=1462606 RepID=A0A0R4J5B8_SOYBN	9e-114	99.38	UniRef100_E0A2W1 AN1-like transcription factor n=2 Tax=Soja TaxID=1462606 RepID=E0A2W1_SOYBN	3e-109	99.38	AT3G12630	AT3G12630.1 | Symbols: | A20/AN1-like zinc finger family protein | chr3:4012707-4013189 FORWARD LENGTH=160	4e-60	99.38	GO:0006970 GO:0009414 GO:0016567 GO:0051865	response to osmotic stress; response to water deprivation; protein ubiquitination; protein autoubiquitination;	GO:0003677 GO:0004842 GO:0008270	DNA binding; ubiquitin-protein transferase activity; zinc ion binding;	GO:0005634	nucleus	PF01754 PF01428	zf-A20; zf-AN1;	AT3G12630|SAP5|stress associated protein 5|T2E22.6
Glyma.15g112500	2.13066	0.00347123	Glyma.15g112500	307	UniRef100_A0A445GS48 Plastid-lipid-associated protein, chloroplastic isoform A n=2 Tax=Soja TaxID=1462606 RepID=A0A445GS48_GLYSO	0	99.67	UniRef100_A0A445GS48 Plastid-lipid-associated protein, chloroplastic isoform A n=2 Tax=Soja TaxID=1462606 RepID=A0A445GS48_GLYSO	0	99.67	AT4G04020	AT4G04020.1 | Symbols: FIB | fibrillin | chr4:1932161-1933546 FORWARD LENGTH=318	3e-130	97.39	GO:0009409 GO:0009737 GO:0010205	response to cold; response to abscisic acid; photoinhibition;	GO:0005515	protein binding;	GO:0005634 GO:0005829 GO:0009507 GO:0009534 GO:0009535 GO:0009570 GO:0009579 GO:0010287 GO:0010319 GO:0031977	nucleus; cytosol; chloroplast; chloroplast thylakoid; chloroplast thylakoid membrane; chloroplast stroma; thylakoid; plastoglobule; stromule; thylakoid lumen	PF04755	PAP_fibrillin;	AT4G04020|FIB|PGL35|FIB1a|fibrillin|plastoglobulin 35|fibrillin 1a|T24H24.16|T24H24_16
Glyma.18g269100	2.144	0.00189923	Glyma.18g269100	404	UniRef100_K7MUZ3 FCP1 homology domain-containing protein n=2 Tax=Glycine max TaxID=3847 RepID=K7MUZ3_SOYBN	0	99.75	UniRef100_K7MUZ3 FCP1 homology domain-containing protein n=2 Tax=Glycine max TaxID=3847 RepID=K7MUZ3_SOYBN	0	99.75	AT4G26190	AT4G26190.1 | Symbols: | Haloacid dehalogenase-like hydrolase (HAD) superfamily protein | chr4:13262473-13266282 REVERSE LENGTH=1057	3e-65	52.97	GO:0008150	biological process;	GO:0004721	phosphoprotein phosphatase activity;	GO:0005634	nucleus	PF03031	NIF;	AT4G26190|T25K17.7
Glyma.01g108700	2.14417	0.00103341	Glyma.01g108700	181	UniRef100_A0A0B2PYV9 Uncharacterized protein n=2 Tax=Soja TaxID=1462606 RepID=A0A0B2PYV9_GLYSO	8e-127	99.45	UniRef100_UPI000F7C247B uncharacterized protein LOC113850219 isoform X2 n=1 Tax=Abrus precatorius TaxID=3816 RepID=UPI000F7C247B	2e-115	99.45	AT3G54040	AT3G54040.1 | Symbols: | PAR1 protein | chr3:20014032-20015299 REVERSE LENGTH=183	2e-68	99.45	GO:0008150	biological process;	GO:0003674	molecular function;	GO:0009507	chloroplast	PF06521	PAR1;	AT3G54040|F5K20.340
Glyma.06g028200	2.19226	0.00485349	Glyma.06g028200	475	UniRef100_K7KSQ8 Purple acid phosphatase n=3 Tax=Soja TaxID=1462606 RepID=K7KSQ8_SOYBN	0	99.79	UniRef100_K7KSQ8 Purple acid phosphatase n=3 Tax=Soja TaxID=1462606 RepID=K7KSQ8_SOYBN	0	99.79	AT2G27190	AT2G27190.1 | Symbols: PAP1, ATPAP1, PAP12, ATPAP12 | purple acid phosphatase 12 | chr2:11621400-11623438 REVERSE LENGTH=469	0	96.42	GO:0016036	cellular response to phosphate starvation;	GO:0003993 GO:0046872	acid phosphatase activity; metal ion binding;	GO:0005576 GO:0005829	extracellular region; cytosol	PF16656 PF14008 PF00149	Pur_ac_phosph_N; Metallophos_C; Metallophos;	AT2G27190|PAP12|ATPAP12|purple acid phosphatase 12|T22O13.4|T22O13_4|SECRETED PURPLE ACID PHOSPHATASE PRECURSOR
Glyma.11g223800	2.19307	0.00467031	Glyma.11g223800	534	UniRef100_I1LMK1 LIM zinc-binding domain-containing protein n=2 Tax=Soja TaxID=1462606 RepID=I1LMK1_SOYBN	0	94.57	UniRef100_I1LMK1 LIM zinc-binding domain-containing protein n=2 Tax=Soja TaxID=1462606 RepID=I1LMK1_SOYBN	0	94.57	AT2G39830	AT2G39830.1 | Symbols: DAR2 | DA1-related protein 2 | chr2:16619950-16623658 REVERSE LENGTH=528	0	93.45	GO:0010088 GO:0032875 GO:0048364	phloem development; regulation of DNA endoreduplication; root development;	GO:0005515 GO:0043130 GO:0046872	protein binding; ubiquitin binding; metal ion binding;	GO:0009507	chloroplast	PF00412 PF12315	LIM; DA1-like;	AT2G39830|DAR2|LRD3|DA1-related protein 2|LATERAL ROOT DEVELOPMENT 3|T5I7.13|T5I7_13
Glyma.09g267200	2.20297	0.00435409	Glyma.09g267200	231	UniRef100_I1L6S7 Uncharacterized protein n=2 Tax=Soja TaxID=1462606 RepID=I1L6S7_SOYBN	8e-165	99.57	UniRef100_UPI00103D1D37 glutamic acid-rich protein isoform X2 n=1 Tax=Glycine soja TaxID=3848 RepID=UPI00103D1D37	1e-162	99.57	AT2G45520	AT2G45520.1 | Symbols: | unknown protein; FUNCTIONS IN: molecular_function unknown; INVOLVED IN: biological_process unknown; EXPRESSED IN: 23 plant structures; EXPRESSED DURING: 13 growth stages; Has 260 Blast hits to 238 proteins in 75 species: Archae - 0; Bacteria - 6; Metazoa - 94; Fungi - 40; Plants - 38; Viruses - 0; Other Eukaryotes - 82 (source: NCBI BLink). | chr2:18755209-18756268 REVERS…	3e-39	98.7	GO:0008150	biological process;	GO:0003674	molecular function;	GO:0005739	mitochondrion	NA	NA	AT2G45520|F17K2.5
Glyma.20g058901	2.21074	0.00457094	Glyma.20g058901	42	UniRef100_A0A2U1QEI1 Protein kinase-like domain, Concanavalin A-like lectin/glucanase domain protein n=1 Tax=Artemisia annua TaxID=35608 RepID=A0A2U1QEI1_ARTAN	8e-23	95.24	UniRef100_A0A2U1QEI1 Protein kinase-like domain, Concanavalin A-like lectin/glucanase domain protein n=1 Tax=Artemisia annua TaxID=35608 RepID=A0A2U1QEI1_ARTAN	8e-23	95.24	NA	NA	NA	NA	NA	NA	NA	NA	NA	NA	NA	NA	NA
Glyma.08g337900	2.23303	0.00156277	Glyma.08g337900	329	UniRef100_A0A0B2P2E2 BTB/POZ domain-containing protein n=2 Tax=Soja TaxID=1462606 RepID=A0A0B2P2E2_GLYSO	0	99.7	UniRef100_A0A0B2P2E2 BTB/POZ domain-containing protein n=2 Tax=Soja TaxID=1462606 RepID=A0A0B2P2E2_GLYSO	0	99.7	AT1G55760	AT1G55760.1 | Symbols: | BTB/POZ domain-containing protein | chr1:20847117-20848507 REVERSE LENGTH=329	0	99.7	GO:0009651 GO:0016567	response to salt stress; protein ubiquitination;	NA	NA	GO:0005634 GO:0009507	nucleus; chloroplast	PF00651	BTB;	AT1G55760|SIBP1|Stress-induced BTB protein1|F20N2.15
Glyma.06g157400	2.25033	0.00162285	Glyma.06g157400	296	UniRef100_U3LZE5 NAC transcription factor n=2 Tax=Soja TaxID=1462606 RepID=U3LZE5_SOYBN	0	99.66	UniRef100_U3LZE5 NAC transcription factor n=2 Tax=Soja TaxID=1462606 RepID=U3LZE5_SOYBN	0	99.66	AT1G01720	AT1G01720.1 | Symbols: ATAF1, ANAC002 | NAC (No Apical Meristem) domain transcriptional regulator superfamily protein | chr1:268471-269514 FORWARD LENGTH=289	2e-122	99.32	GO:0006355 GO:0009611 GO:0009788 GO:0071456	regulation of transcription, DNA-templated; response to wounding; negative regulation of abscisic acid-activated signaling pathway; cellular response to hypoxia;	GO:0003700 GO:0005515 GO:0044212	DNA-binding transcription factor activity; protein binding; transcription regulatory region DNA binding;	GO:0005634	nucleus	PF02365	NAM;	AT1G01720|ATAF1|ANAC002|ANAC2|Arabidopsis NAC domain containing protein 2|T1N6.12|T1N6_12
Glyma.12g232900	2.27146	0.00547494	Glyma.12g232900	321	UniRef100_P49161 Cytochrome f n=5 Tax=indigoferoid/millettioid clade TaxID=2233855 RepID=CYF_SOYBN	0	99.69	UniRef100_P49161 Cytochrome f n=5 Tax=indigoferoid/millettioid clade TaxID=2233855 RepID=CYF_SOYBN	0	99.69	ATCG00540	ATCG00540.1 | Symbols: PETA | photosynthetic electron transfer A | chrC:61657-62619 FORWARD LENGTH=320	0	99.69	GO:0009767	photosynthetic electron transport chain;	GO:0005506 GO:0020037 GO:0045158	iron ion binding; heme binding; electron transporter, transferring electrons within cytochrome b6/f complex of photosystem II activity;	GO:0009507 GO:0009512 GO:0009534 GO:0009535 GO:0009536 GO:0009579 GO:0031361	chloroplast; cytochrome b6f complex; chloroplast thylakoid; chloroplast thylakoid membrane; plastid; thylakoid; integral component of thylakoid membrane	PF01333 PF16639	Apocytochr_F_C; Apocytochr_F_N;	ATCG00540|PETA|photosynthetic electron transfer A
Glyma.12g095200	2.2739	0.00015866	Glyma.12g095200	526	UniRef100_I1LRL7 Uncharacterized protein n=1 Tax=Glycine max TaxID=3847 RepID=I1LRL7_SOYBN	0	99.81	UniRef100_A0A445HMV1 Protein FAF-like, chloroplastic n=1 Tax=Glycine soja TaxID=3848 RepID=A0A445HMV1_GLYSO	0	99.81	AT5G22090	AT5G22090.1 | Symbols: | Protein of unknown function (DUF3049) | chr5:7315003-7316394 REVERSE LENGTH=463	7e-69	93.16	GO:0009788 GO:0010922 GO:0042326	negative regulation of abscisic acid-activated signaling pathway; positive regulation of phosphatase activity; negative regulation of phosphorylation;	GO:0005515 GO:0019902 GO:0047485	protein binding; phosphatase binding; protein N-terminus binding;	GO:0005634 GO:0005737 GO:0005783 GO:0009507	nucleus; cytoplasm; endoplasmic reticulum; chloroplast	PF11250	FAF;	AT5G22090|EAR1|enhancer of aba co-receptor 1
Glyma.20g021500	2.27742	0.000126217	Glyma.20g021500	276	UniRef100_I1NDE4 Uncharacterized protein n=1 Tax=Glycine max TaxID=3847 RepID=I1NDE4_SOYBN	0	99.64	UniRef100_A0A445EZS1 Protein PHLOEM PROTEIN 2-LIKE A1 n=1 Tax=Glycine soja TaxID=3848 RepID=A0A445EZS1_GLYSO	8e-177	99.64	AT4G19840	AT4G19840.1 | Symbols: ATPP2-A1, ATPP2A-1, PP2-A1 | phloem protein 2-A1 | chr4:10774336-10775701 FORWARD LENGTH=246	2e-64	76.09	GO:0009625	response to insect;	GO:0030246 GO:0043394	carbohydrate binding; proteoglycan binding;	NA	NA	PF14299	PP2;	AT4G19840|ATPP2-A1|ATPP2A-1|PP2-A1|AN5|phloem protein 2-A1|ArathNictaba 5|T16H5.200|T16H5_200
Glyma.20g104900	2.28298	0.00463986	Glyma.20g104900	1175	UniRef100_UPI00103FD0D5 lysine-specific demethylase JMJ25-like isoform X1 n=1 Tax=Glycine soja TaxID=3848 RepID=UPI00103FD0D5	0	98.98	UniRef100_UPI00103FD0D5 lysine-specific demethylase JMJ25-like isoform X1 n=1 Tax=Glycine soja TaxID=3848 RepID=UPI00103FD0D5	0	98.98	AT4G00990	AT4G00990.1 | Symbols: | Transcription factor jumonji (jmjC) domain-containing protein | chr4:427035-431535 FORWARD LENGTH=840	0	65.45	GO:0006355 GO:0033169 GO:0042742 GO:2000028	regulation of transcription, DNA-templated; histone H3-K9 demethylation; defense response to bacterium; regulation of photoperiodism, flowering;	GO:0000976 GO:0031490 GO:0032454	transcription regulatory region sequence-specific DNA binding; chromatin DNA binding; histone demethylase activity (H3-K9 specific);	GO:0000785 GO:0005634	chromatin; nucleus	PF10497 PF02373	zf-4CXXC_R1; JmjC;	AT4G00990|JMJ27|AtJMJ17|JmjC DOMAIN-CONTAINING PROTEIN 27|F3I3.10
Glyma.18g155800	2.28423	0.000719912	Glyma.18g155800	219	UniRef100_K7MSH5 Uncharacterized protein n=1 Tax=Glycine max TaxID=3847 RepID=K7MSH5_SOYBN	4e-152	99.54	UniRef100_A0A445FTG1 Protein TIC 214 n=1 Tax=Glycine soja TaxID=3848 RepID=A0A445FTG1_GLYSO	2e-151	99.54	ATCG01130	ATCG01130.1 | Symbols: YCF1.2 | Ycf1 protein | chrC:123884-129244 REVERSE LENGTH=1786	7e-31	96.8	GO:0045037	protein import into chloroplast stroma;	GO:0005515 GO:0008320	protein binding; protein transmembrane transporter activity;	GO:0005622 GO:0005623 GO:0009507 GO:0009536 GO:0009706 GO:0009941 GO:0016021 GO:0031897	intracellular; cell; chloroplast; plastid; chloroplast inner membrane; chloroplast envelope; integral component of membrane; Tic complex	NA	NA	ATCG01130|YCF1.2|TIC214|TRANSLOCON AT THE INNER ENVELOPE MEMBRANE OF CHLOROPLASTS 214
Glyma.14g023100	2.29063	0.00764166	Glyma.14g023100	191	UniRef100_A0A445H0I8 Uncharacterized protein n=2 Tax=Soja TaxID=1462606 RepID=A0A445H0I8_GLYSO	3e-133	99.48	UniRef100_A0A1S3UD69 uncharacterized protein LOC106764242 n=1 Tax=Vigna radiata var. radiata TaxID=3916 RepID=A0A1S3UD69_VIGRR	2e-94	99.48	AT4G21970	AT4G21970.1 | Symbols: | Protein of unknown function, DUF584 | chr4:11653633-11654106 FORWARD LENGTH=157	5e-29	53.93	GO:0008150	biological process;	GO:0003674	molecular function;	GO:0005634	nucleus	PF04520	Senescence_reg;	AT4G21970|F1N20.70
Glyma.15g062500	2.29922	0.000126217	Glyma.15g062500	165	UniRef100_I1ME54 SCP domain-containing protein n=1 Tax=Glycine max TaxID=3847 RepID=I1ME54_SOYBN	5e-116	99.39	UniRef100_I1ME54 SCP domain-containing protein n=1 Tax=Glycine max TaxID=3847 RepID=I1ME54_SOYBN	5e-116	99.39	AT2G14580	AT2G14580.1 | Symbols: ATPRB1, PRB1 | basic pathogenesis-related protein 1 | chr2:6225703-6226188 REVERSE LENGTH=161	1e-65	96.97	GO:0009611 GO:0009617 GO:0009723 GO:0009751 GO:0009753 GO:0009814 GO:0080027	response to wounding; response to bacterium; response to ethylene; response to salicylic acid; response to jasmonic acid; defense response, incompatible interaction; response to herbivore;	GO:0003674	molecular function;	GO:0005576 GO:0005615	extracellular region; extracellular space	PF00188	CAP;	AT2G14580|ATPRB1|PRB1|AtCAPE7|basic pathogenesis-related protein 1|T13P21.4|T13P21_4
Glyma.16g032400	2.30913	0.000632036	Glyma.16g032400	154	UniRef100_A0A0B2QFV6 Heavy metal-associated isoprenylated plant protein 39 isoform B n=2 Tax=Soja TaxID=1462606 RepID=A0A0B2QFV6_GLYSO	3e-102	99.35	UniRef100_A0A0B2QFV6 Heavy metal-associated isoprenylated plant protein 39 isoform B n=2 Tax=Soja TaxID=1462606 RepID=A0A0B2QFV6_GLYSO	3e-102	99.35	AT1G01490	AT1G01490.1 | Symbols: | Heavy metal transport/detoxification superfamily protein | chr1:180401-182066 REVERSE LENGTH=177	1e-46	99.35	GO:0030001	metal ion transport;	GO:0046872	metal ion binding;	GO:0005634 GO:0009507	nucleus; chloroplast	PF00403	HMA;	AT1G01490|F22L4.5|F22L4_5
Glyma.13g301200	2.31795	0.00377263	Glyma.13g301200	94	UniRef100_K7M2S3 Uncharacterized protein n=2 Tax=Glycine max TaxID=3847 RepID=K7M2S3_SOYBN	6e-62	98.94	UniRef100_A0A1S3V2S0 uncharacterized protein LOC106771222 n=1 Tax=Vigna radiata var. radiata TaxID=3916 RepID=A0A1S3V2S0_VIGRR	3e-54	98.94	AT4G28240	AT4G28240.1 | Symbols: | Wound-responsive family protein | chr4:13997979-13998239 REVERSE LENGTH=86	3e-19	98.94	GO:0008150	biological process;	GO:0003674	molecular function;	GO:0005634 GO:0005886	nucleus; plasma membrane	PF12609	DUF3774;	AT4G28240|WIP1|Wound-induced polypeptide 1|F26K10.120|F26K10_120
Glyma.03g084500	2.32066	0.0064112	Glyma.03g084500	81	UniRef100_A0A0R0KG95 Uncharacterized protein n=2 Tax=Soja TaxID=1462606 RepID=A0A0R0KG95_SOYBN	7e-50	98.77	UniRef100_A0A5C7HN67 Phenylalanine ammonia-lyase n=1 Tax=Acer yangbiense TaxID=1000413 RepID=A0A5C7HN67_9ROSI	3e-20	91.36	NA	NA	NA	NA	NA	NA	NA	NA	NA	NA	NA	NA	NA
Glyma.10g237800	2.32683	0.00941826	Glyma.10g237800	290	UniRef100_A0A0R0I4X8 HSF_DOMAIN domain-containing protein n=1 Tax=Glycine max TaxID=3847 RepID=A0A0R0I4X8_SOYBN	0	99.66	UniRef100_A0A0R0I4X8 HSF_DOMAIN domain-containing protein n=1 Tax=Glycine max TaxID=3847 RepID=A0A0R0I4X8_SOYBN	0	99.66	AT5G62020	AT5G62020.1 | Symbols: AT-HSFB2A, HSFB2A | heat shock transcription factor B2A | chr5:24916212-24917194 FORWARD LENGTH=299	4e-87	99.31	GO:0010200 GO:0034605 GO:0043618 GO:0061408	response to chitin; cellular response to heat; regulation of transcription from RNA polymerase II promoter in response to stress; positive regulation of transcription from RNA polymerase II promoter in response to heat stress;	GO:0000978 GO:0003700 GO:0005515 GO:0043565 GO:0044212	RNA polymerase II cis-regulatory region sequence-specific DNA binding; DNA-binding transcription factor activity; protein binding; sequence-specific DNA binding; transcription regulatory region DNA binding;	GO:0005634	nucleus	PF00447	HSF_DNA-bind;	AT5G62020|AT-HSFB2A|HSFB2A|ARABIDOPSIS THALIANA HEAT SHOCK TRANSCRIPTION FACTOR B2A|heat shock transcription factor B2A|MTG10.7|MTG10_7
Glyma.06g177500	2.33538	0.00361517	Glyma.06g177500	91	UniRef100_I1KCB3 Uncharacterized protein n=1 Tax=Glycine max TaxID=3847 RepID=I1KCB3_SOYBN	4e-55	98.9	UniRef100_A0A1S3U3X7 uncharacterized protein LOC106761679 n=1 Tax=Vigna radiata var. radiata TaxID=3916 RepID=A0A1S3U3X7_VIGRR	4e-27	98.9	NA	NA	NA	NA	NA	NA	NA	NA	NA	NA	NA	NA	NA
Glyma.20g238000	2.33901	0.00635174	Glyma.20g238000	1084	UniRef100_I1NJ37 Phospholipase n=1 Tax=Glycine max TaxID=3847 RepID=I1NJ37_SOYBN	0	99.91	UniRef100_I1NJ37 Phospholipase n=1 Tax=Glycine max TaxID=3847 RepID=I1NJ37_SOYBN	0	99.91	AT3G16785	AT3G16785.1 | Symbols: PLDP1, PLDZ1, PLDZETA1, PLD ZETA 1 | phospholipase D P1 | chr3:5711329-5718696 FORWARD LENGTH=1096	0	97.32	GO:0006654 GO:0008610 GO:0016042 GO:0048017 GO:0048364	phosphatidic acid biosynthetic process; lipid biosynthetic process; lipid catabolic process; inositol lipid-mediated signaling; root development;	GO:0004630 GO:0070290	phospholipase D activity; N-acylphosphatidylethanolamine-specific phospholipase D activity;	GO:0005737 GO:0031410	cytoplasm; cytoplasmic vesicle	PF00169 PF13091 PF00614 PF13091 PF00614	PH; PLDc_2; PLDc; PLDc_2; PLDc;	AT3G16785|PLDP1|PLDZ1|PLDZETA1|PLD ZETA 1|phospholipase D P1|PHOSPHOLIPASE D ZETA1|PHOSPHOLIPASE D ZETA 1|K20I9.1|PHOSPHOLIPASE D|PHOSPHOLIPASE D P1
Glyma.19g064200	2.35481	0.000719912	Glyma.19g064200	252	UniRef100_A0A0B2SQR9 Uncharacterized protein n=1 Tax=Glycine soja TaxID=3848 RepID=A0A0B2SQR9_GLYSO	0	99.6	UniRef100_UPI0003DE74FF uncharacterized protein LOC100781322 isoform X2 n=1 Tax=Glycine max TaxID=3847 RepID=UPI0003DE74FF	0	99.6	AT1G23110	AT1G23110.1 | Symbols: | unknown protein; FUNCTIONS IN: molecular_function unknown; LOCATED IN: chloroplast; BEST Arabidopsis thaliana protein match is: unknown protein (TAIR:AT1G70900.1); Has 59 Blast hits to 59 proteins in 15 species: Archae - 0; Bacteria - 0; Metazoa - 0; Fungi - 0; Plants - 59; Viruses - 0; Other Eukaryotes - 0 (source: NCBI BLink). | chr1:8196608-8197665 REVERSE LENGTH=248	1e-131	99.6	NA	NA	GO:0003674	molecular function;	NA	NA	NA	NA	AT1G23110
Glyma.08g167800	2.35496	0.00698726	Glyma.08g167800	152	UniRef100_I1KTZ9 Uncharacterized protein n=2 Tax=Soja TaxID=1462606 RepID=I1KTZ9_SOYBN	7e-103	99.34	UniRef100_A0A445GYG8 Style cell-cycle inhibitor 1-A n=1 Tax=Glycine soja TaxID=3848 RepID=A0A445GYG8_GLYSO	2e-78	99.34	AT1G79200	AT1G79200.1 | Symbols: | unknown protein; Has 30201 Blast hits to 17322 proteins in 780 species: Archae - 12; Bacteria - 1396; Metazoa - 17338; Fungi - 3422; Plants - 5037; Viruses - 0; Other Eukaryotes - 2996 (source: NCBI BLink). | chr1:29794404-29795711 FORWARD LENGTH=159	2e-33	48.68	GO:0007049 GO:0009734 GO:0010928 GO:0048467 GO:0048479 GO:0048480 GO:0051301 GO:0071365	cell cycle; auxin-activated signaling pathway; regulation of auxin mediated signaling pathway; gynoecium development; style development; stigma development; cell division; cellular response to auxin stimulus;	GO:0003674	molecular function;	GO:0005634	nucleus	NA	NA	AT1G79200|SCI1|AtSCI1|stigma/style cell-cycle inhibitor 1|YUP8H12R.41|YUP8H12R_41
Glyma.20g008300	2.36068	0.000106074	Glyma.20g008300	72	UniRef100_A0A445EZ71 Uncharacterized protein n=3 Tax=Soja TaxID=1462606 RepID=A0A445EZ71_GLYSO	2e-43	98.61	UniRef100_UPI00046DE899 uncharacterized protein LOC103335451 n=1 Tax=Prunus mume TaxID=102107 RepID=UPI00046DE899	1e-11	97.22	AT2G15960	AT2G15960.1 | Symbols: | unknown protein; Has 14 Blast hits to 14 proteins in 5 species: Archae - 0; Bacteria - 0; Metazoa - 0; Fungi - 0; Plants - 14; Viruses - 0; Other Eukaryotes - 0 (source: NCBI BLink). | chr2:6947353-6947586 FORWARD LENGTH=77	2e-10	95.83	GO:0008150	biological process;	GO:0003674	molecular function;	GO:0005575	cellular component	NA	NA	AT2G15960|F19G14.4|F19G14_4
Glyma.17g187600	2.37816	0.00161561	Glyma.17g187600	103	UniRef100_O04132 Protein SRC1 n=3 Tax=Soja TaxID=1462606 RepID=SRC1_SOYBN	1e-52	99.03	UniRef100_O04132 Protein SRC1 n=3 Tax=Soja TaxID=1462606 RepID=SRC1_SOYBN	1e-52	99.03	NA	NA	NA	NA	NA	NA	NA	NA	NA	NA	NA	NA	NA
Glyma.18g001900	2.381	0.00585696	Glyma.18g001900	529	UniRef100_A0A0B2QVE3 Uncharacterized protein n=2 Tax=Soja TaxID=1462606 RepID=A0A0B2QVE3_GLYSO	0	99.81	UniRef100_UPI000F7C5662 myb-like protein X isoform X1 n=1 Tax=Abrus precatorius TaxID=3816 RepID=UPI000F7C5662	0	99.81	AT5G43490	AT5G43490.1 | Symbols: | unknown protein; Has 1807 Blast hits to 1807 proteins in 277 species: Archae - 0; Bacteria - 0; Metazoa - 736; Fungi - 347; Plants - 385; Viruses - 0; Other Eukaryotes - 339 (source: NCBI BLink). | chr5:17468471-17469256 REVERSE LENGTH=185	2e-16	22.68	GO:0008150	biological process;	GO:0003674	molecular function;	GO:0005575	cellular component	NA	NA	AT5G43490|MWF20.21|MWF20_21
Glyma.15g236700	2.39908	0.00365083	Glyma.15g236700	268	UniRef100_I1MIS4 Glutaredoxin domain-containing protein n=1 Tax=Glycine max TaxID=3847 RepID=I1MIS4_SOYBN	0	99.63	UniRef100_I1MIS4 Glutaredoxin domain-containing protein n=1 Tax=Glycine max TaxID=3847 RepID=I1MIS4_SOYBN	0	99.63	AT5G13810	AT5G13810.1 | Symbols: | Glutaredoxin family protein | chr5:4455769-4456593 FORWARD LENGTH=274	1e-91	92.16	GO:0045454	cell redox homeostasis;	GO:0009055 GO:0015035	electron transfer activity; protein disulfide oxidoreductase activity;	GO:0005634	nucleus	PF00462	Glutaredoxin;	AT5G13810|MAC12.24|MAC12_24
Glyma.02g184000	2.41162	0.001034	Glyma.02g184000	124	UniRef100_A0A0R0KXY9 Uncharacterized protein (Fragment) n=2 Tax=Soja TaxID=1462606 RepID=A0A0R0KXY9_SOYBN	1e-83	99.19	UniRef100_A0A0K0LXG8 ATP synthase CF1 epsilon subunit n=5 Tax=Psoraleeae TaxID=163737 RepID=A0A0K0LXG8_9FABA	1e-64	88.71	ATCG00470	ATCG00470.1 | Symbols: ATPE | ATP synthase epsilon chain | chrC:52265-52663 REVERSE LENGTH=132	2e-63	87.9	GO:0015986 GO:0042776 GO:0045333	ATP synthesis coupled proton transport; mitochondrial ATP synthesis coupled proton transport; cellular respiration;	GO:0046933	proton-transporting ATP synthase activity, rotational mechanism;	GO:0009507 GO:0009534 GO:0009535 GO:0009536 GO:0009579 GO:0009941 GO:0045259 GO:0045261	chloroplast; chloroplast thylakoid; chloroplast thylakoid membrane; plastid; thylakoid; chloroplast envelope; proton-transporting ATP synthase complex; proton-transporting ATP synthase complex, catalytic core F(1)	PF00401 PF02823	ATP-synt_DE; ATP-synt_DE_N;	ATCG00470|ATPE|ATP synthase epsilon chain
Glyma.05g247900	2.41291	4.31506e-06	Glyma.05g247900	332	UniRef100_I1K593 Purple acid phosphatase n=4 Tax=Soja TaxID=1462606 RepID=I1K593_SOYBN	0	99.7	UniRef100_I1K593 Purple acid phosphatase n=4 Tax=Soja TaxID=1462606 RepID=I1K593_SOYBN	0	99.7	AT3G17790	AT3G17790.1 | Symbols: ATACP5, ATPAP17, PAP17 | purple acid phosphatase 17 | chr3:6089779-6090988 FORWARD LENGTH=338	2e-167	97.29	GO:0016311 GO:0030643 GO:0042542 GO:0055114	dephosphorylation; cellular phosphate ion homeostasis; response to hydrogen peroxide; oxidation-reduction process;	GO:0003993 GO:0004601 GO:0008198 GO:0008199 GO:0016791	acid phosphatase activity; peroxidase activity; ferrous iron binding; ferric iron binding; phosphatase activity;	GO:0005576 GO:0009986	extracellular region; cell surface	PF00149	Metallophos;	AT3G17790|ATACP5|ATPAP17|PAP17|purple acid phosphatase 17|MEB5.10
Glyma.17g138900	2.42032	0.000719912	Glyma.17g138900	105	UniRef100_K7MLJ6 Uncharacterized protein n=1 Tax=Glycine max TaxID=3847 RepID=K7MLJ6_SOYBN	3e-69	99.05	NA	NA	NA	NA	NA	NA	NA	NA	NA	NA	NA	NA	NA	NA	NA	NA
Glyma.05g100500	2.42611	0.000830647	Glyma.05g100500	625	UniRef100_I1K293 Uncharacterized protein n=3 Tax=Soja TaxID=1462606 RepID=I1K293_SOYBN	0	99.84	UniRef100_A0A0B2QND5 F-box-like/WD repeat-containing protein TBL1XR1 n=1 Tax=Glycine soja TaxID=3848 RepID=A0A0B2QND5_GLYSO	0	99.84	AT5G67320	AT5G67320.1 | Symbols: HOS15 | WD-40 repeat family protein | chr5:26857268-26860974 FORWARD LENGTH=613	0	99.84	GO:0006357 GO:0009409 GO:0016575	regulation of transcription by RNA polymerase II; response to cold; histone deacetylation;	GO:0003714	transcription corepressor activity;	GO:0000118 GO:0005634 GO:0080008	histone deacetylase complex; nucleus; Cul4-RING E3 ubiquitin ligase complex	PF08513 PF00400	LisH; WD40;	AT5G67320|HOS15|OLI1|high expression of osmotically responsive genes 15|OLIGOCELLULA1|K8K14.4|K8K14_4
Glyma.17g063900	2.42847	0.00441627	Glyma.17g063900	513	UniRef100_A0A445G2U0 AAA-ATPase n=2 Tax=Soja TaxID=1462606 RepID=A0A445G2U0_GLYSO	0	99.81	UniRef100_A0A445G2U0 AAA-ATPase n=2 Tax=Soja TaxID=1462606 RepID=A0A445G2U0_GLYSO	0	99.81	AT5G57480	AT5G57480.1 | Symbols: | P-loop containing nucleoside triphosphate hydrolases superfamily protein | chr5:23279406-23280968 REVERSE LENGTH=520	0	95.52	NA	NA	GO:0005524 GO:0016887	ATP binding; ATPase activity;	NA	NA	PF00004 PF14363	AAA; AAA_assoc;	AT5G57480
Glyma.15g261600	2.44541	0.00536998	Glyma.15g261600	592	UniRef100_K7ME11 Uncharacterized protein n=1 Tax=Glycine max TaxID=3847 RepID=K7ME11_SOYBN	0	99.83	UniRef100_A0A445GYJ8 DEAD-box ATP-dependent RNA helicase 36 isoform A n=1 Tax=Glycine soja TaxID=3848 RepID=A0A445GYJ8_GLYSO	0	99.83	AT1G16280	AT1G16280.1 | Symbols: RH36, AtRH36, SWA3 | RNA helicase 36 | chr1:5568482-5570487 REVERSE LENGTH=491	0	73.82	GO:0006364 GO:0009553 GO:0009561 GO:0009791	rRNA processing; embryo sac development; megagametogenesis; post-embryonic development;	GO:0003723 GO:0003724 GO:0005515 GO:0005524	RNA binding; RNA helicase activity; protein binding; ATP binding;	GO:0005634 GO:0090406	nucleus; pollen tube	PF00271 PF00270	Helicase_C; DEAD;	AT1G16280|RH36|AtRH36|SWA3|RNA helicase 36|Arabidopsis thaliana RNA helicase 36|SLOW WALKER 3|F3O9.8|F3O9_8
Glyma.01g134600	2.44828	0.000719912	Glyma.01g134600	393	UniRef100_I1J7Q6 Uncharacterized protein n=2 Tax=Soja TaxID=1462606 RepID=I1J7Q6_SOYBN	0	99.75	UniRef100_I1J7Q5 Prenyltransferase 3 n=1 Tax=Glycine max TaxID=3847 RepID=I1J7Q5_SOYBN	0	99.24	AT2G18950	AT2G18950.1 | Symbols: HPT1, TPT1, ATHPT, VTE2 | homogentisate phytyltransferase 1 | chr2:8207491-8210047 FORWARD LENGTH=393	2e-105	84.99	GO:0006636 GO:0009266 GO:0009915 GO:0010189 GO:0031347 GO:0042362 GO:0071555	unsaturated fatty acid biosynthetic process; response to temperature stimulus; phloem sucrose loading; vitamin E biosynthetic process; regulation of defense response; fat-soluble vitamin biosynthetic process; cell wall organization;	GO:0004659 GO:0010176	prenyltransferase activity; homogentisate phytyltransferase activity;	GO:0009507 GO:0016021 GO:0031969	chloroplast; integral component of membrane; chloroplast membrane	PF01040	UbiA;	AT2G18950|HPT1|TPT1|ATHPT|VTE2|homogentisate phytyltransferase 1|HOMOGENTISATE PHYTYLTRANSFERASE|VITAMIN E 2|F19F24.15|F19F24_15|HOMOGENTISATE PHYTYLTRANSFERASE|TOCOPHEROL POLYPRENYLTRANSFERASE|TOCOPHEROL PHYTYLTRANSFERASE
Glyma.15g258800	2.44998	0.00129603	Glyma.15g258800	140	UniRef100_I1MJA2 Uncharacterized protein n=2 Tax=Soja TaxID=1462606 RepID=I1MJA2_SOYBN	8e-95	99.29	UniRef100_A0A445JFQ2 Auxin-responsive protein SAUR72 n=1 Tax=Glycine soja TaxID=3848 RepID=A0A445JFQ2_GLYSO	2e-84	99.29	AT3G12830	AT3G12830.1 | Symbols: | SAUR-like auxin-responsive protein family | chr3:4079117-4079515 REVERSE LENGTH=132	1e-54	94.29	GO:0007275 GO:0009734 GO:0040008	multicellular organism development; auxin-activated signaling pathway; regulation of growth;	GO:0003674	molecular function;	GO:0005737	cytoplasm	PF02519	Auxin_inducible;	AT3G12830|SAUR72|SMALL AUXIN UPREGULATED 72|MBK21.19
Glyma.16g085200	2.45189	0.00547494	Glyma.16g085200	571	UniRef100_A0A0R0FN32 NB-ARC domain-containing protein n=1 Tax=Glycine max TaxID=3847 RepID=A0A0R0FN32_SOYBN	0	98.95	UniRef100_A0A0R0FN32 NB-ARC domain-containing protein n=1 Tax=Glycine max TaxID=3847 RepID=A0A0R0FN32_SOYBN	0	98.95	AT5G36930	AT5G36930.2 | Symbols: | Disease resistance protein (TIR-NBS-LRR class) family | chr5:14567771-14571916 REVERSE LENGTH=1191	9e-141	99.3	GO:0007165	signal transduction;	GO:0043531	ADP binding;	GO:0005737 GO:0016021	cytoplasm; integral component of membrane	PF00931	NB-ARC;	AT5G36930|MLF18.50|MLF18_50
Glyma.06g177600	2.45482	0.00790278	Glyma.06g177600	99	UniRef100_I1KCB4 Uncharacterized protein n=2 Tax=Soja TaxID=1462606 RepID=I1KCB4_SOYBN	2e-62	98.99	UniRef100_A0A2K3N297 Phloem specific protein n=1 Tax=Trifolium pratense TaxID=57577 RepID=A0A2K3N297_TRIPR	1e-12	96.97	NA	NA	NA	NA	NA	NA	NA	NA	NA	NA	NA	NA	NA
Glyma.10g088000	2.47818	0.00585696	Glyma.10g088000	696	UniRef100_A0A0R0HR10 Uncharacterized protein n=1 Tax=Glycine max TaxID=3847 RepID=A0A0R0HR10_SOYBN	0	99.86	UniRef100_A0A1S3V9F1 probable glutamate carboxypeptidase AMP1 n=1 Tax=Vigna radiata var. radiata TaxID=3916 RepID=A0A1S3V9F1_VIGRR	0	98.99	AT3G54720	AT3G54720.1 | Symbols: AMP1, COP2, HPT, PT, MFO1 | Peptidase M28 family protein | chr3:20254852-20257815 REVERSE LENGTH=705	0	97.7	GO:0009640 GO:0009790 GO:0009908 GO:0009910 GO:0010305 GO:0048364 GO:0048507	photomorphogenesis; embryo development; flower development; negative regulation of flower development; leaf vascular tissue pattern formation; root development; meristem development;	GO:0004180 GO:0005515 GO:0046872	carboxypeptidase activity; protein binding; metal ion binding;	GO:0005789 GO:0005886	endoplasmic reticulum membrane; plasma membrane	PF02225 PF04389 PF04253	PA; Peptidase_M28; TFR_dimer;	AT3G54720|AMP1|COP2|HPT|PT|MFO1|AtAMP1|ALTERED MERISTEM PROGRAM 1|CONSTITUTIVE MORPHOGENESIS 2|HAUPTLING|PRIMORDIA TIMING|Multifolia|T5N23.80
Glyma.12g232100	2.51377	0.00119565	Glyma.12g232100	133	UniRef100_A0A0R0H9D0 50S ribosomal protein L20 n=2 Tax=Soja TaxID=1462606 RepID=A0A0R0H9D0_SOYBN	3e-86	97.74	UniRef100_A0A0R0H9D0 50S ribosomal protein L20 n=2 Tax=Soja TaxID=1462606 RepID=A0A0R0H9D0_SOYBN	3e-86	97.74	ATCG00660	ATCG00660.1 | Symbols: RPL20 | ribosomal protein L20 | chrC:68512-68865 REVERSE LENGTH=117	5e-56	88.72	GO:0000027 GO:0006412	ribosomal large subunit assembly; translation;	GO:0003735	structural constituent of ribosome;	GO:0000311 GO:0005840 GO:0009507 GO:0009536 GO:0009570 GO:0009941	plastid large ribosomal subunit; ribosome; chloroplast; plastid; chloroplast stroma; chloroplast envelope	PF00453	Ribosomal_L20;	ATCG00660|RPL20|ribosomal protein L20
Glyma.15g105900	2.52005	0.00119565	Glyma.15g105900	392	UniRef100_A0A0R0FZY1 TPT domain-containing protein n=2 Tax=Soja TaxID=1462606 RepID=A0A0R0FZY1_SOYBN	0	99.74	UniRef100_A0A0R0FZY1 TPT domain-containing protein n=2 Tax=Soja TaxID=1462606 RepID=A0A0R0FZY1_SOYBN	0	99.74	AT1G61800	AT1G61800.1 | Symbols: GPT2, ATGPT2 | glucose-6-phosphate/phosphate translocator 2 | chr1:22824527-22826459 FORWARD LENGTH=388	0	94.9	GO:0009624 GO:0009643 GO:0009744 GO:0009749 GO:0010109 GO:0015713 GO:0015714 GO:0015760 GO:0015979 GO:0035436 GO:0080167	response to nematode; photosynthetic acclimation; response to sucrose; response to glucose; regulation of photosynthesis; phosphoglycerate transmembrane transport; phosphoenolpyruvate transport; glucose-6-phosphate transport; photosynthesis; triose phosphate transmembrane transport; response to karrikin;	GO:0005315 GO:0015120 GO:0015152 GO:0015297 GO:0022857 GO:0071917	inorganic phosphate transmembrane transporter activity; phosphoglycerate transmembrane transporter activity; glucose-6-phosphate transmembrane transporter activity; antiporter activity; transmembrane transporter activity; triose-phosphate transmembrane transporter activity;	GO:0005774 GO:0005794 GO:0016021 GO:0031969	vacuolar membrane; Golgi apparatus; integral component of membrane; chloroplast membrane	PF03151	TPT;	AT1G61800|GPT2|ATGPT2|glucose-6-phosphate/phosphate translocator 2|ARABIDOPSIS GLUCOSE-6-PHOSPHATE/PHOSPHATE TRANSLOCATOR 2|T13M11.18|T13M11_18|GLUCOSE6-PHOSPHATE/PHOSPHATE TRANSPORTER 2
Glyma.13g293600	2.52212	0.00101091	Glyma.13g293600	193	UniRef100_I1M3P2 Prohibitin n=1 Tax=Glycine max TaxID=3847 RepID=I1M3P2_SOYBN	2e-134	99.48	UniRef100_I1M3P2 Prohibitin n=1 Tax=Glycine max TaxID=3847 RepID=I1M3P2_SOYBN	2e-134	99.48	AT4G28510	AT4G28510.1 | Symbols: ATPHB1, PHB1 | prohibitin 1 | chr4:14084970-14086372 REVERSE LENGTH=288	5e-108	99.48	NA	NA	NA	NA	GO:0005739 GO:0005747 GO:0005774 GO:0009507 GO:0016021	mitochondrion; mitochondrial respiratory chain complex I; vacuolar membrane; chloroplast; integral component of membrane	PF01145	Band_7;	AT4G28510
Glyma.05g152400	2.53091	0.000126217	Glyma.05g152400	592	UniRef100_I1K3T0 Uncharacterized protein n=1 Tax=Glycine max TaxID=3847 RepID=I1K3T0_SOYBN	0	94.59	UniRef100_UPI00103A6CDC myb-like protein X n=1 Tax=Glycine soja TaxID=3848 RepID=UPI00103A6CDC	0	94.59	AT5G43490	AT5G43490.1 | Symbols: | unknown protein; Has 1807 Blast hits to 1807 proteins in 277 species: Archae - 0; Bacteria - 0; Metazoa - 736; Fungi - 347; Plants - 385; Viruses - 0; Other Eukaryotes - 339 (source: NCBI BLink). | chr5:17468471-17469256 REVERSE LENGTH=185	6e-10	19.76	GO:0008150	biological process;	GO:0003674	molecular function;	GO:0005575	cellular component	NA	NA	AT5G43490|MWF20.21|MWF20_21
Glyma.12g232800	2.5319	0.00499915	Glyma.12g232800	41	UniRef100_A4GGC0 Photosystem II reaction center protein J n=48 Tax=rosids TaxID=71275 RepID=PSBJ_PHAVU	1e-17	97.56	UniRef100_A4GGC0 Photosystem II reaction center protein J n=48 Tax=rosids TaxID=71275 RepID=PSBJ_PHAVU	1e-17	97.56	ATCG00550	ATCG00550.1 | Symbols: PSBJ | photosystem II reaction center protein J | chrC:63538-63660 REVERSE LENGTH=40	1e-19	97.56	NA	NA	NA	NA	GO:0009535 GO:0009539 GO:0016021	chloroplast thylakoid membrane; photosystem II reaction center; integral component of membrane	PF01788	PsbJ;	ATCG00550
Glyma.08g195000	2.54379	0.000864033	Glyma.08g195000	263	UniRef100_I1KUW2 Uncharacterized protein n=2 Tax=Glycine max TaxID=3847 RepID=I1KUW2_SOYBN	0	99.62	UniRef100_A0A445JH89 Inorganic pyrophosphatase 2 isoform D n=1 Tax=Glycine soja TaxID=3848 RepID=A0A445JH89_GLYSO	0	99.62	AT1G17710	AT1G17710.1 | Symbols: | Pyridoxal phosphate phosphatase-related protein | chr1:6090763-6091975 REVERSE LENGTH=279	2e-137	97.34	GO:0016311	dephosphorylation;	GO:0016791 GO:0046872 GO:0052731 GO:0052732	phosphatase activity; metal ion binding; phosphocholine phosphatase activity; phosphoethanolamine phosphatase activity;	GO:0005634	nucleus	PF06888	Put_Phosphatase;	AT1G17710|PEPC1|AtPEPC1|phosphoethanolamine/phosphocholine phosphatase 1|Arabidopsis thaliana phosphoethanolamine/phosphocholine phosphatase 1|F11A6.5|F11A6_5
Glyma.09g133875	2.54899	0.00377263	Glyma.09g133875	62	UniRef100_A0A445D5H2 Uncharacterized protein n=1 Tax=Arachis hypogaea TaxID=3818 RepID=A0A445D5H2_ARAHY	3e-26	98.39	UniRef100_A0A3Q7YEV4 uncharacterized protein LOC113788216 n=1 Tax=Cicer arietinum TaxID=3827 RepID=A0A3Q7YEV4_CICAR	2e-23	98.39	NA	NA	NA	NA	NA	NA	NA	NA	NA	NA	NA	NA	NA
Glyma.15g003500	2.55839	0.000719912	Glyma.15g003500	547	UniRef100_A0A0B2QQI2 Metal transporter Nramp6 n=2 Tax=Soja TaxID=1462606 RepID=A0A0B2QQI2_GLYSO	0	99.82	UniRef100_A0A0B2QQI2 Metal transporter Nramp6 n=2 Tax=Soja TaxID=1462606 RepID=A0A0B2QQI2_GLYSO	0	99.82	AT1G15960	AT1G15960.1 | Symbols: NRAMP6, ATNRAMP6 | NRAMP metal ion transporter 6 | chr1:5482202-5485066 REVERSE LENGTH=527	0	95.61	GO:0006875 GO:0030001 GO:0055072 GO:0070574	cellular metal ion homeostasis; metal ion transport; iron ion homeostasis; cadmium ion transmembrane transport;	GO:0005384 GO:0015086 GO:0015103 GO:0046873	manganese ion transmembrane transporter activity; cadmium ion transmembrane transporter activity; inorganic anion transmembrane transporter activity; metal ion transmembrane transporter activity;	GO:0009507 GO:0012505 GO:0016021	chloroplast; endomembrane system; integral component of membrane	PF01566	Nramp;	AT1G15960|NRAMP6|ATNRAMP6|NRAMP metal ion transporter 6|T24D18.6|T24D18_6
Glyma.15g248550	2.58447	0.00374585	Glyma.15g248550	61	UniRef100_UPI001267F62D ribosomal protein S16 n=1 Tax=Sophora alopecuroides var. alopecuroides TaxID=858915 RepID=UPI001267F62D	5e-33	98.36	UniRef100_UPI001267F62D ribosomal protein S16 n=1 Tax=Sophora alopecuroides var. alopecuroides TaxID=858915 RepID=UPI001267F62D	5e-33	98.36	ATCG00050	ATCG00050.1 | Symbols: RPS16 | ribosomal protein S16 | chrC:5084-6188 REVERSE LENGTH=79	7e-28	98.36	GO:0006412	translation;	GO:0003735	structural constituent of ribosome;	GO:0000312 GO:0009507 GO:0015935	plastid small ribosomal subunit; chloroplast; small ribosomal subunit	PF00886	Ribosomal_S16;	ATCG00050|RPS16|ribosomal protein S16
Glyma.09g211800	2.61996	0.00651015	Glyma.09g211800	501	UniRef100_K7LF67 Uncharacterized protein n=1 Tax=Glycine max TaxID=3847 RepID=K7LF67_SOYBN	0	99.8	UniRef100_UPI0003DEA539 stress response protein NST1 n=1 Tax=Glycine max TaxID=3847 RepID=UPI0003DEA539	0	93.21	AT3G58050	AT3G58050.1 | Symbols: | unknown protein; BEST Arabidopsis thaliana protein match is: unknown protein (TAIR:AT2G41960.1); Has 13384 Blast hits to 8116 proteins in 546 species: Archae - 41; Bacteria - 766; Metazoa - 5596; Fungi - 1431; Plants - 589; Viruses - 46; Other Eukaryotes - 4915 (source: NCBI BLink). | chr3:21492539-21497018 FORWARD LENGTH=1209	1e-135	86.83	GO:0008150	biological process;	GO:0003674	molecular function;	GO:0005634	nucleus	NA	NA	AT3G58050|T10K17.260
Glyma.14g003800	2.63708	0.00563347	Glyma.14g003800	226	UniRef100_K7M459 Uncharacterized protein n=1 Tax=Glycine max TaxID=3847 RepID=K7M459_SOYBN	6e-153	99.56	UniRef100_A0A1S3UDY0 uncharacterized protein LOC106764456 n=1 Tax=Vigna radiata var. radiata TaxID=3916 RepID=A0A1S3UDY0_VIGRR	2e-61	98.67	NA	NA	NA	NA	NA	NA	NA	NA	NA	NA	NA	NA	AT3G13130|MJG19.8
Glyma.16g065300	2.65283	0.00110739	Glyma.16g065300	347	UniRef100_A0A0R0FW49 Uncharacterized protein n=1 Tax=Glycine max TaxID=3847 RepID=A0A0R0FW49_SOYBN	0	99.71	UniRef100_Q2PMM5 Protein Ycf2 n=7 Tax=indigoferoid/millettioid clade TaxID=2233855 RepID=YCF2_SOYBN	0	99.71	ATCG01280	ATCG01280.1 | Symbols: YCF2.2 | Chloroplast Ycf2;ATPase, AAA type, core | chrC:145291-152175 REVERSE LENGTH=2294	2e-179	97.12	GO:0045037	protein import into chloroplast stroma;	GO:0005515 GO:0005524	protein binding; ATP binding;	GO:0005622 GO:0005623 GO:0009507 GO:0009536 GO:0009570	intracellular; cell; chloroplast; plastid; chloroplast stroma	NA	NA	ATCG01280|YCF2.2
Glyma.08g110100	2.66811	0.000107787	Glyma.08g110100	562	UniRef100_I1KS73 Uncharacterized protein n=1 Tax=Glycine max TaxID=3847 RepID=I1KS73_SOYBN	0	99.82	UniRef100_UPI00103A6CDC myb-like protein X n=1 Tax=Glycine soja TaxID=3848 RepID=UPI00103A6CDC	0	99.82	AT5G43490	AT5G43490.1 | Symbols: | unknown protein; Has 1807 Blast hits to 1807 proteins in 277 species: Archae - 0; Bacteria - 0; Metazoa - 736; Fungi - 347; Plants - 385; Viruses - 0; Other Eukaryotes - 339 (source: NCBI BLink). | chr5:17468471-17469256 REVERSE LENGTH=185	4e-20	28.65	GO:0008150	biological process;	GO:0003674	molecular function;	GO:0005575	cellular component	NA	NA	AT5G43490|MWF20.21|MWF20_21
Glyma.13g306300	2.68953	0.000475166	Glyma.13g306300	125	UniRef100_I1M418 B box-type domain-containing protein n=2 Tax=Soja TaxID=1462606 RepID=I1M418_SOYBN	1e-85	99.2	UniRef100_I1M418 B box-type domain-containing protein n=2 Tax=Soja TaxID=1462606 RepID=I1M418_SOYBN	1e-85	99.2	AT4G15248	AT4G15248.1 | Symbols: | B-box type zinc finger family protein | chr4:8708881-8709234 FORWARD LENGTH=117	4e-25	74.4	NA	NA	NA	NA	GO:0005634	nucleus	NA	NA	AT4G15248
Glyma.18g072800	2.72885	9.99904e-05	Glyma.18g072800	329	UniRef100_I1N070 BTB domain-containing protein n=1 Tax=Glycine max TaxID=3847 RepID=I1N070_SOYBN	0	99.7	UniRef100_I1N070 BTB domain-containing protein n=1 Tax=Glycine max TaxID=3847 RepID=I1N070_SOYBN	0	99.7	AT1G55760	AT1G55760.1 | Symbols: | BTB/POZ domain-containing protein | chr1:20847117-20848507 REVERSE LENGTH=329	0	99.7	GO:0009651 GO:0016567	response to salt stress; protein ubiquitination;	NA	NA	GO:0005634 GO:0009507	nucleus; chloroplast	PF00651	BTB;	AT1G55760|SIBP1|Stress-induced BTB protein1|F20N2.15
Glyma.10g235000	2.76279	0.000801196	Glyma.10g235000	195	UniRef100_A0A0B2QPG5 Uncharacterized protein n=2 Tax=Soja TaxID=1462606 RepID=A0A0B2QPG5_GLYSO	2e-140	99.49	UniRef100_UPI000F7C2B0D uncharacterized protein LOC113873869 n=1 Tax=Abrus precatorius TaxID=3816 RepID=UPI000F7C2B0D	3e-118	98.46	AT5G52390	AT5G52390.1 | Symbols: | PAR1 protein | chr5:21264281-21265173 REVERSE LENGTH=195	9e-69	95.9	GO:0008150	biological process;	GO:0003674	molecular function;	NA	NA	PF06521	PAR1;	AT5G52390|K24M7.13|K24M7_13
Glyma.10g004800	2.76578	0.00659339	Glyma.10g004800	765	UniRef100_I1L7F8 PHO1 n=1 Tax=Glycine max TaxID=3847 RepID=I1L7F8_SOYBN	0	99.87	UniRef100_I1L7F8 PHO1 n=1 Tax=Glycine max TaxID=3847 RepID=I1L7F8_SOYBN	0	99.87	AT3G23430	AT3G23430.1 | Symbols: PHO1, ATPHO1 | phosphate 1 | chr3:8387818-8393242 REVERSE LENGTH=782	0	99.87	GO:0006799 GO:0006817 GO:0016036 GO:0048016	polyphosphate biosynthetic process; phosphate ion transport; cellular response to phosphate starvation; inositol phosphate-mediated signaling;	GO:0000822 GO:0015114	inositol hexakisphosphate binding; phosphate ion transmembrane transporter activity;	GO:0000139 GO:0005622 GO:0005737 GO:0005739 GO:0005789 GO:0005794 GO:0005802 GO:0005886 GO:0016021	Golgi membrane; intracellular; cytoplasm; mitochondrion; endoplasmic reticulum membrane; Golgi apparatus; trans-Golgi network; plasma membrane; integral component of membrane	PF03105 PF03124	SPX; EXS;	AT3G23430|PHO1|ATPHO1|phosphate 1|ARABIDOPSIS PHOSPHATE 1|MLM24.26
Glyma.13g029300	2.77633	0.00660711	Glyma.13g029300	432	UniRef100_UPI00103B6C38 replication protein A 70 kDa DNA-binding subunit E-like isoform X1 n=1 Tax=Glycine soja TaxID=3848 RepID=UPI00103B6C38	0	99.77	UniRef100_UPI00103B6C38 replication protein A 70 kDa DNA-binding subunit E-like isoform X1 n=1 Tax=Glycine soja TaxID=3848 RepID=UPI00103B6C38	0	99.77	AT2G05642	AT2G05642.1 | Symbols: | Nucleic acid-binding, OB-fold-like protein | chr2:2098253-2100867 REVERSE LENGTH=532	3e-11	96.76	GO:0008150	biological process;	GO:0003674	molecular function;	GO:0009507	chloroplast	PF08646	Rep_fac-A_C;	AT2G05642
Glyma.u031105	2.78065	0.00136625	Glyma.u031105	189	UniRef100_A0A445L778 Dirigent protein n=1 Tax=Glycine soja TaxID=3848 RepID=A0A445L778_GLYSO	2e-132	99.47	UniRef100_A0A445L778 Dirigent protein n=1 Tax=Glycine soja TaxID=3848 RepID=A0A445L778_GLYSO	2e-132	99.47	AT5G49040	AT5G49040.1 | Symbols: | Disease resistance-responsive (dirigent-like protein) family protein | chr5:19882676-19883251 REVERSE LENGTH=191	5e-54	96.83	NA	NA	NA	NA	GO:0009507 GO:0048046	chloroplast; apoplast	PF03018	Dirigent;	AT5G49040
Glyma.14g109700	2.81145	0.000140543	Glyma.14g109700	112	UniRef100_A0A0R0GLQ1 Uncharacterized protein n=1 Tax=Glycine max TaxID=3847 RepID=A0A0R0GLQ1_SOYBN	4e-48	68.75	UniRef100_A0A445G6I5 Adenine phosphoribosyltransferase 3 isoform A n=1 Tax=Glycine soja TaxID=3848 RepID=A0A445G6I5_GLYSO	9e-27	48.21	NA	NA	NA	NA	NA	NA	NA	NA	NA	NA	NA	NA	NA
Glyma.20g191751	2.81878	0.00110374	Glyma.20g191751	209	UniRef100_A0A445F7B3 Uncharacterized protein (Fragment) n=2 Tax=Glycine soja TaxID=3848 RepID=A0A445F7B3_GLYSO	3e-59	63.64	NA	NA	NA	NA	NA	NA	NA	NA	NA	NA	NA	NA	NA	NA	NA	NA
Glyma.07g155200	2.838	0.00786345	Glyma.07g155200	251	UniRef100_C6TI81 Ferritin n=2 Tax=Soja TaxID=1462606 RepID=C6TI81_SOYBN	0	99.6	UniRef100_C6TI81 Ferritin n=2 Tax=Soja TaxID=1462606 RepID=C6TI81_SOYBN	0	99.6	AT5G01600	AT5G01600.1 | Symbols: ATFER1, FER1 | ferretin 1 | chr5:228149-229594 REVERSE LENGTH=255	5e-115	98.8	GO:0000302 GO:0006826 GO:0006880 GO:0009409 GO:0009617 GO:0009908 GO:0010039 GO:0010043 GO:0015979 GO:0042542 GO:0048366 GO:0055072 GO:0055114	response to reactive oxygen species; iron ion transport; intracellular sequestering of iron ion; response to cold; response to bacterium; flower development; response to iron ion; response to zinc ion; photosynthesis; response to hydrogen peroxide; leaf development; iron ion homeostasis; oxidation-reduction process;	GO:0004322 GO:0005506 GO:0008198 GO:0008199	ferroxidase activity; iron ion binding; ferrous iron binding; ferric iron binding;	GO:0005737 GO:0005739 GO:0005886 GO:0009507 GO:0009535 GO:0009570 GO:0009579	cytoplasm; mitochondrion; plasma membrane; chloroplast; chloroplast thylakoid membrane; chloroplast stroma; thylakoid	PF00210	Ferritin;	AT5G01600|ATFER1|FER1|ARABIDOPSIS THALIANA FERRETIN 1|ferretin 1|F7A7.120|F7A7_120
Glyma.08g201100	2.83828	0.00742401	Glyma.08g201100	164	UniRef100_A0A0R0IX96 HPt domain-containing protein n=1 Tax=Glycine max TaxID=3847 RepID=A0A0R0IX96_SOYBN	6e-117	99.39	UniRef100_A0A0R0IX96 HPt domain-containing protein n=1 Tax=Glycine max TaxID=3847 RepID=A0A0R0IX96_SOYBN	6e-117	99.39	AT3G16360	AT3G16360.2 | Symbols: AHP4 | HPT phosphotransmitter 4 | chr3:5554351-5555518 FORWARD LENGTH=145	2e-69	81.1	GO:0000160 GO:0007165 GO:0009736 GO:0016310 GO:0080036	phosphorelay signal transduction system; signal transduction; cytokinin-activated signaling pathway; phosphorylation; regulation of cytokinin-activated signaling pathway;	GO:0009927 GO:0043424	histidine phosphotransfer kinase activity; protein histidine kinase binding;	GO:0005634 GO:0005737 GO:0005829	nucleus; cytoplasm; cytosol	PF01627	Hpt;	AT3G16360|AHP4|HPT phosphotransmitter 4|T2O4.20
Glyma.04g208300	2.84076	0.00225138	Glyma.04g208300	292	UniRef100_A0A445L3E0 NAC domain-containing protein 2 n=2 Tax=Soja TaxID=1462606 RepID=A0A445L3E0_GLYSO	0	99.66	UniRef100_A0A445L3E0 NAC domain-containing protein 2 n=2 Tax=Soja TaxID=1462606 RepID=A0A445L3E0_GLYSO	0	99.66	AT1G01720	AT1G01720.1 | Symbols: ATAF1, ANAC002 | NAC (No Apical Meristem) domain transcriptional regulator superfamily protein | chr1:268471-269514 FORWARD LENGTH=289	2e-123	99.32	GO:0006355 GO:0009611 GO:0009788 GO:0071456	regulation of transcription, DNA-templated; response to wounding; negative regulation of abscisic acid-activated signaling pathway; cellular response to hypoxia;	GO:0003700 GO:0005515 GO:0044212	DNA-binding transcription factor activity; protein binding; transcription regulatory region DNA binding;	GO:0005634	nucleus	PF02365	NAM;	AT1G01720|ATAF1|ANAC002|ANAC2|Arabidopsis NAC domain containing protein 2|T1N6.12|T1N6_12
Glyma.10g295300	2.85237	0.00736984	Glyma.10g295300	410	UniRef100_B9A1Q4 Glycinol 4-dimethylallyltransferase n=2 Tax=Glycine max TaxID=3847 RepID=G4DT_SOYBN	0	99.76	UniRef100_B9A1Q4 Glycinol 4-dimethylallyltransferase n=2 Tax=Glycine max TaxID=3847 RepID=G4DT_SOYBN	0	99.76	AT2G18950	AT2G18950.1 | Symbols: HPT1, TPT1, ATHPT, VTE2 | homogentisate phytyltransferase 1 | chr2:8207491-8210047 FORWARD LENGTH=393	1e-108	81.46	GO:0006636 GO:0009266 GO:0009915 GO:0010189 GO:0031347 GO:0042362 GO:0071555	unsaturated fatty acid biosynthetic process; response to temperature stimulus; phloem sucrose loading; vitamin E biosynthetic process; regulation of defense response; fat-soluble vitamin biosynthetic process; cell wall organization;	GO:0004659 GO:0010176	prenyltransferase activity; homogentisate phytyltransferase activity;	GO:0009507 GO:0016021 GO:0031969	chloroplast; integral component of membrane; chloroplast membrane	PF01040	UbiA;	AT2G18950|HPT1|TPT1|ATHPT|VTE2|homogentisate phytyltransferase 1|HOMOGENTISATE PHYTYLTRANSFERASE|VITAMIN E 2|F19F24.15|F19F24_15|HOMOGENTISATE PHYTYLTRANSFERASE|TOCOPHEROL POLYPRENYLTRANSFERASE|TOCOPHEROL PHYTYLTRANSFERASE
Glyma.18g092200	2.86045	0.00327042	Glyma.18g092200	479	UniRef100_K7MQS9 WRKY domain-containing protein n=1 Tax=Glycine max TaxID=3847 RepID=K7MQS9_SOYBN	0	99.79	UniRef100_K7MQS9 WRKY domain-containing protein n=1 Tax=Glycine max TaxID=3847 RepID=K7MQS9_SOYBN	0	99.79	AT1G62300	AT1G62300.1 | Symbols: WRKY6, ATWRKY6 | WRKY family transcription factor | chr1:23016887-23019155 REVERSE LENGTH=553	4e-90	91.02	GO:0009873 GO:0010200 GO:0016036 GO:0045892 GO:0080169	ethylene-activated signaling pathway; response to chitin; cellular response to phosphate starvation; negative regulation of transcription, DNA-templated; cellular response to boron-containing substance deprivation;	GO:0003700 GO:0005515 GO:0043565 GO:0044212	DNA-binding transcription factor activity; protein binding; sequence-specific DNA binding; transcription regulatory region DNA binding;	GO:0005634	nucleus	PF03106	WRKY;	AT1G62300|WRKY6|ATWRKY6|F19K23.22|F19K23_22
Glyma.08g189600	2.86659	0.00343472	Glyma.08g189600	867	UniRef100_K7L7J7 Lipoxygenase n=1 Tax=Glycine max TaxID=3847 RepID=K7L7J7_SOYBN	0	99.88	UniRef100_K7L7J7 Lipoxygenase n=1 Tax=Glycine max TaxID=3847 RepID=K7L7J7_SOYBN	0	99.88	AT1G55020	AT1G55020.1 | Symbols: LOX1, ATLOX1 | lipoxygenase 1 | chr1:20525798-20530143 FORWARD LENGTH=859	0	98.5	GO:0006952 GO:0009611 GO:0009695 GO:0009737 GO:0009753 GO:0009816 GO:0010311 GO:0030397 GO:0031408 GO:0034440 GO:0048364	defense response; response to wounding; jasmonic acid biosynthetic process; response to abscisic acid; response to jasmonic acid; defense response to bacterium, incompatible interaction; lateral root formation; membrane disassembly; oxylipin biosynthetic process; lipid oxidation; root development;	GO:0016702 GO:0046872 GO:1990136	oxidoreductase activity, acting on single donors with incorporation of molecular oxygen, incorporation of two atoms of oxygen; metal ion binding; linoleate 9S-lipoxygenase activity;	GO:0005737 GO:0009536	cytoplasm; plastid	PF01477 PF00305	PLAT; Lipoxygenase;	AT1G55020|LOX1|ATLOX1|lipoxygenase 1|ARABIDOPSIS LIPOXYGENASE 1|LIPOXYGENASE
Glyma.08g110340	2.89105	0.00739686	Glyma.08g110340	389	UniRef100_A0A445JD20 Chalcone synthase 5 n=2 Tax=Soja TaxID=1462606 RepID=A0A445JD20_GLYSO	0	99.74	UniRef100_A0A445JD20 Chalcone synthase 5 n=2 Tax=Soja TaxID=1462606 RepID=A0A445JD20_GLYSO	0	99.74	AT5G13930	AT5G13930.1 | Symbols: CHS, TT4, ATCHS | Chalcone and stilbene synthase family protein | chr5:4488762-4490035 FORWARD LENGTH=395	0	98.71	GO:0006979 GO:0009611 GO:0009629 GO:0009715 GO:0009733 GO:0009753 GO:0009813 GO:0009926 GO:0010224 GO:0031540	response to oxidative stress; response to wounding; response to gravity; chalcone biosynthetic process; response to auxin; response to jasmonic acid; flavonoid biosynthetic process; auxin polar transport; response to UV-B; regulation of anthocyanin biosynthetic process;	GO:0005515 GO:0016210	protein binding; naringenin-chalcone synthase activity;	GO:0005634 GO:0005737 GO:0005783 GO:0009705	nucleus; cytoplasm; endoplasmic reticulum; plant-type vacuole membrane	PF08541 PF00195	ACP_syn_III_C; Chal_sti_synt_N;	AT5G13930|CHS|TT4|ATCHS|CHALCONE SYNTHASE|TRANSPARENT TESTA 4|MAC12.28|MAC12_28|CHALCONE SYNTHASE|CHALCONE/STILBENE SYNTHASE|NARINGENIN-CHALCONE SYNTHASE
Glyma.13g058900	2.90589	0.0098927	Glyma.13g058900	605	UniRef100_A0A0B2PCZ5 CaM_binding domain-containing protein n=2 Tax=Soja TaxID=1462606 RepID=A0A0B2PCZ5_GLYSO	0	99.83	UniRef100_A0A0B2PCZ5 CaM_binding domain-containing protein n=2 Tax=Soja TaxID=1462606 RepID=A0A0B2PCZ5_GLYSO	0	99.83	AT5G39380	AT5G39380.1 | Symbols: | Plant calmodulin-binding protein-related | chr5:15759163-15760686 REVERSE LENGTH=507	4e-41	46.61	GO:0008150	biological process;	GO:0005516	calmodulin binding;	GO:0005634 GO:0005774	nucleus; vacuolar membrane	PF07839	CaM_binding;	AT5G39380|MUL8.6|MUL8_6
Glyma.08g109200	2.96727	0.00633326	Glyma.08g109200	389	UniRef100_A0A445JD20 Chalcone synthase 5 n=2 Tax=Soja TaxID=1462606 RepID=A0A445JD20_GLYSO	0	99.74	UniRef100_A0A445JD20 Chalcone synthase 5 n=2 Tax=Soja TaxID=1462606 RepID=A0A445JD20_GLYSO	0	99.74	AT5G13930	AT5G13930.1 | Symbols: CHS, TT4, ATCHS | Chalcone and stilbene synthase family protein | chr5:4488762-4490035 FORWARD LENGTH=395	0	98.71	GO:0006979 GO:0009611 GO:0009629 GO:0009715 GO:0009733 GO:0009753 GO:0009813 GO:0009926 GO:0010224 GO:0031540	response to oxidative stress; response to wounding; response to gravity; chalcone biosynthetic process; response to auxin; response to jasmonic acid; flavonoid biosynthetic process; auxin polar transport; response to UV-B; regulation of anthocyanin biosynthetic process;	GO:0005515 GO:0016210	protein binding; naringenin-chalcone synthase activity;	GO:0005634 GO:0005737 GO:0005783 GO:0009705	nucleus; cytoplasm; endoplasmic reticulum; plant-type vacuole membrane	PF08541 PF00195	ACP_syn_III_C; Chal_sti_synt_N;	AT5G13930|CHS|TT4|ATCHS|CHALCONE SYNTHASE|TRANSPARENT TESTA 4|MAC12.28|MAC12_28|CHALCONE SYNTHASE|CHALCONE/STILBENE SYNTHASE|NARINGENIN-CHALCONE SYNTHASE
Glyma.20g027900	3.00957	0.0023642	Glyma.20g027900	293	UniRef100_K7N109 Uncharacterized protein n=1 Tax=Glycine max TaxID=3847 RepID=K7N109_SOYBN	0	99.66	UniRef100_UPI00098DB376 uncharacterized protein LOC109806308 n=1 Tax=Cajanus cajan TaxID=3821 RepID=UPI00098DB376	2e-168	99.66	AT4G19390	AT4G19390.1 | Symbols: | Uncharacterised protein family (UPF0114) | chr4:10574903-10576355 REVERSE LENGTH=273	3e-46	59.39	GO:0008150	biological process;	GO:0003674	molecular function;	GO:0005886 GO:0009941 GO:0016021	plasma membrane; chloroplast envelope; integral component of membrane	PF03350	UPF0114;	AT4G19390|T5K18.170|T5K18_170
Glyma.12g232200	3.01836	0.000475166	Glyma.12g232200	97	UniRef100_A0A0R0H9R5 Uncharacterized protein n=1 Tax=Glycine max TaxID=3847 RepID=A0A0R0H9R5_SOYBN	3e-60	98.97	UniRef100_Q2PMR2 30S ribosomal protein S18, chloroplastic n=4 Tax=indigoferoid/millettioid clade TaxID=2233855 RepID=RR18_SOYBN	2e-57	96.91	ATCG00650	ATCG00650.1 | Symbols: RPS18 | ribosomal protein S18 | chrC:67917-68222 FORWARD LENGTH=101	4e-52	93.81	GO:0006412	translation;	GO:0003735 GO:0070181	structural constituent of ribosome; small ribosomal subunit rRNA binding;	GO:0000312 GO:0005763 GO:0009507 GO:0009536 GO:0009570 GO:0009941	plastid small ribosomal subunit; mitochondrial small ribosomal subunit; chloroplast; plastid; chloroplast stroma; chloroplast envelope	PF01084	Ribosomal_S18;	ATCG00650|RPS18|ribosomal protein S18
Glyma.09g164000	3.07902	0.000864033	Glyma.09g164000	84	UniRef100_A0A0R0IG95 Uncharacterized protein n=1 Tax=Glycine max TaxID=3847 RepID=A0A0R0IG95_SOYBN	1e-51	98.81	UniRef100_UPI00090565F8 LOW QUALITY PROTEIN: uncharacterized protein LOC109218470 n=1 Tax=Nicotiana attenuata TaxID=49451 RepID=UPI00090565F8	5e-30	98.81	NA	NA	NA	NA	NA	NA	NA	NA	NA	NA	NA	NA	NA
Glyma.07g011800	3.0959	0.000242994	Glyma.07g011800	273	UniRef100_I1KGE6 Uncharacterized protein n=2 Tax=Soja TaxID=1462606 RepID=I1KGE6_SOYBN	0	99.63	UniRef100_A0A445JQN1 Inorganic pyrophosphatase 2 n=2 Tax=Soja TaxID=1462606 RepID=A0A445JQN1_GLYSO	0	99.63	AT1G17710	AT1G17710.1 | Symbols: | Pyridoxal phosphate phosphatase-related protein | chr1:6090763-6091975 REVERSE LENGTH=279	9e-137	93.04	GO:0016311	dephosphorylation;	GO:0016791 GO:0046872 GO:0052731 GO:0052732	phosphatase activity; metal ion binding; phosphocholine phosphatase activity; phosphoethanolamine phosphatase activity;	GO:0005634	nucleus	PF06888	Put_Phosphatase;	AT1G17710|PEPC1|AtPEPC1|phosphoethanolamine/phosphocholine phosphatase 1|Arabidopsis thaliana phosphoethanolamine/phosphocholine phosphatase 1|F11A6.5|F11A6_5
Glyma.08g110701	3.12788	0.00467031	Glyma.08g110701	389	UniRef100_A0A445JD20 Chalcone synthase 5 n=2 Tax=Soja TaxID=1462606 RepID=A0A445JD20_GLYSO	0	99.74	UniRef100_A0A445JD20 Chalcone synthase 5 n=2 Tax=Soja TaxID=1462606 RepID=A0A445JD20_GLYSO	0	99.74	AT5G13930	AT5G13930.1 | Symbols: CHS, TT4, ATCHS | Chalcone and stilbene synthase family protein | chr5:4488762-4490035 FORWARD LENGTH=395	0	98.71	GO:0006979 GO:0009611 GO:0009629 GO:0009715 GO:0009733 GO:0009753 GO:0009813 GO:0009926 GO:0010224 GO:0031540	response to oxidative stress; response to wounding; response to gravity; chalcone biosynthetic process; response to auxin; response to jasmonic acid; flavonoid biosynthetic process; auxin polar transport; response to UV-B; regulation of anthocyanin biosynthetic process;	GO:0005515 GO:0016210	protein binding; naringenin-chalcone synthase activity;	GO:0005634 GO:0005737 GO:0005783 GO:0009705	nucleus; cytoplasm; endoplasmic reticulum; plant-type vacuole membrane	PF08541 PF00195	ACP_syn_III_C; Chal_sti_synt_N;	AT5G13930|CHS|TT4|ATCHS|CHALCONE SYNTHASE|TRANSPARENT TESTA 4|MAC12.28|MAC12_28|CHALCONE SYNTHASE|CHALCONE/STILBENE SYNTHASE|NARINGENIN-CHALCONE SYNTHASE
Glyma.07g240900	3.12894	0.000312513	Glyma.07g240900	87	UniRef100_K7L3K5 Uncharacterized protein n=2 Tax=Soja TaxID=1462606 RepID=K7L3K5_SOYBN	2e-54	98.85	UniRef100_UPI0000D5D83A uncharacterized protein LOC11414698 n=1 Tax=Medicago truncatula TaxID=3880 RepID=UPI0000D5D83A	3e-25	91.95	NA	NA	NA	NA	NA	NA	NA	NA	NA	NA	NA	NA	NA
Glyma.18g205800	3.1904	3.74753e-05	Glyma.18g205800	251	UniRef100_C6TCN5 Ferritin n=2 Tax=Soja TaxID=1462606 RepID=C6TCN5_SOYBN	0	99.6	UniRef100_C6TCN5 Ferritin n=2 Tax=Soja TaxID=1462606 RepID=C6TCN5_SOYBN	0	99.6	AT5G01600	AT5G01600.1 | Symbols: ATFER1, FER1 | ferretin 1 | chr5:228149-229594 REVERSE LENGTH=255	6e-117	98.8	GO:0000302 GO:0006826 GO:0006880 GO:0009409 GO:0009617 GO:0009908 GO:0010039 GO:0010043 GO:0015979 GO:0042542 GO:0048366 GO:0055072 GO:0055114	response to reactive oxygen species; iron ion transport; intracellular sequestering of iron ion; response to cold; response to bacterium; flower development; response to iron ion; response to zinc ion; photosynthesis; response to hydrogen peroxide; leaf development; iron ion homeostasis; oxidation-reduction process;	GO:0004322 GO:0005506 GO:0008198 GO:0008199	ferroxidase activity; iron ion binding; ferrous iron binding; ferric iron binding;	GO:0005737 GO:0005739 GO:0005886 GO:0009507 GO:0009535 GO:0009570 GO:0009579	cytoplasm; mitochondrion; plasma membrane; chloroplast; chloroplast thylakoid membrane; chloroplast stroma; thylakoid	PF00210	Ferritin;	AT5G01600|ATFER1|FER1|ARABIDOPSIS THALIANA FERRETIN 1|ferretin 1|F7A7.120|F7A7_120
Glyma.13g085800	3.19266	0.000475699	Glyma.13g085800	82	UniRef100_A0A0B2QWV1 Uncharacterized protein n=2 Tax=Soja TaxID=1462606 RepID=A0A0B2QWV1_GLYSO	2e-52	98.78	UniRef100_UPI000F7C753A uncharacterized protein LOC113848277 n=1 Tax=Abrus precatorius TaxID=3816 RepID=UPI000F7C753A	4e-25	98.78	NA	NA	NA	NA	NA	NA	NA	NA	NA	NA	NA	NA	NA
Glyma.08g110500	3.20679	0.00398357	Glyma.08g110500	389	UniRef100_A0A445JD20 Chalcone synthase 5 n=2 Tax=Soja TaxID=1462606 RepID=A0A445JD20_GLYSO	0	99.74	UniRef100_A0A445JD20 Chalcone synthase 5 n=2 Tax=Soja TaxID=1462606 RepID=A0A445JD20_GLYSO	0	99.74	AT5G13930	AT5G13930.1 | Symbols: CHS, TT4, ATCHS | Chalcone and stilbene synthase family protein | chr5:4488762-4490035 FORWARD LENGTH=395	0	98.71	GO:0006979 GO:0009611 GO:0009629 GO:0009715 GO:0009733 GO:0009753 GO:0009813 GO:0009926 GO:0010224 GO:0031540	response to oxidative stress; response to wounding; response to gravity; chalcone biosynthetic process; response to auxin; response to jasmonic acid; flavonoid biosynthetic process; auxin polar transport; response to UV-B; regulation of anthocyanin biosynthetic process;	GO:0005515 GO:0016210	protein binding; naringenin-chalcone synthase activity;	GO:0005634 GO:0005737 GO:0005783 GO:0009705	nucleus; cytoplasm; endoplasmic reticulum; plant-type vacuole membrane	PF08541 PF00195	ACP_syn_III_C; Chal_sti_synt_N;	AT5G13930|CHS|TT4|ATCHS|CHALCONE SYNTHASE|TRANSPARENT TESTA 4|MAC12.28|MAC12_28|CHALCONE SYNTHASE|CHALCONE/STILBENE SYNTHASE|NARINGENIN-CHALCONE SYNTHASE
Glyma.07g083900	3.22186	0.00203321	Glyma.07g083900	344	UniRef100_I1KIN3 PNP_UDP_1 domain-containing protein n=2 Tax=Glycine max TaxID=3847 RepID=I1KIN3_SOYBN	0	99.71	UniRef100_I1KIN3 PNP_UDP_1 domain-containing protein n=2 Tax=Glycine max TaxID=3847 RepID=I1KIN3_SOYBN	0	99.71	AT4G28940	AT4G28940.1 | Symbols: | Phosphorylase superfamily protein | chr4:14274414-14276920 FORWARD LENGTH=348	1e-149	99.13	NA	NA	NA	NA	GO:0005886	plasma membrane	PF01048	PNP_UDP_1;	AT4G28940
Glyma.05g098700	3.22839	0.00805294	Glyma.05g098700	973	UniRef100_I1K281 Uncharacterized protein n=2 Tax=Soja TaxID=1462606 RepID=I1K281_SOYBN	0	99.9	UniRef100_UPI00098DB8D3 FT-interacting protein 7 n=1 Tax=Cajanus cajan TaxID=3821 RepID=UPI00098DB8D3	0	99.9	AT3G03680	AT3G03680.1 | Symbols: | C2 calcium/lipid-binding plant phosphoribosyltransferase family protein | chr3:907624-910677 FORWARD LENGTH=1017	0	99.9	GO:0008150	biological process;	GO:0016757	transferase activity, transferring glycosyl groups;	GO:0016021 GO:0031982	integral component of membrane; vesicle	PF00168 PF08372	C2; PRT_C;	AT3G03680|MCTP14|multiple C2 domain and transmembrane region protein 14|T12J13.4|T12J13_4
Glyma.15g126100	3.23046	3.74753e-05	Glyma.15g126100	45	UniRef100_A4GGC6 Photosystem I reaction center subunit IX n=55 Tax=fabids TaxID=91835 RepID=PSAJ_PHAVU	2e-22	97.78	UniRef100_A4GGC6 Photosystem I reaction center subunit IX n=55 Tax=fabids TaxID=91835 RepID=PSAJ_PHAVU	2e-22	97.78	ATCG00630	ATCG00630.1 | Symbols: PSAJ | PSAJ | chrC:66929-67063 FORWARD LENGTH=44	7e-24	97.78	GO:0055114	oxidation-reduction process;	GO:0003674	molecular function;	GO:0009507 GO:0009522 GO:0009535 GO:0009538 GO:0016021	chloroplast; photosystem I; chloroplast thylakoid membrane; photosystem I reaction center; integral component of membrane	PF01701	PSI_PsaJ;	ATCG00630|PSAJ|PSI-J
Glyma.15g141600	3.24502	0.000507503	Glyma.15g141600	96	UniRef100_A0A0B2PZZ9 Uncharacterized protein n=2 Tax=Soja TaxID=1462606 RepID=A0A0B2PZZ9_GLYSO	4e-60	98.96	UniRef100_UPI0007AFB37B aspartate and glycine-rich protein n=1 Tax=Arachis ipaensis TaxID=130454 RepID=UPI0007AFB37B	1e-20	97.92	NA	NA	NA	NA	NA	NA	NA	NA	NA	NA	NA	NA	NA
Glyma.13g038800	3.24721	0.000350721	Glyma.13g038800	106	UniRef100_I1LX98 Uncharacterized protein n=2 Tax=Soja TaxID=1462606 RepID=I1LX98_SOYBN	1e-66	99.06	UniRef100_R9ZT85 Protein TIC 214 n=1 Tax=Glycine syndetika TaxID=713886 RepID=R9ZT85_9FABA	4e-31	75.47	ATCG01130	ATCG01130.1 | Symbols: YCF1.2 | Ycf1 protein | chrC:123884-129244 REVERSE LENGTH=1786	6e-19	69.81	GO:0045037	protein import into chloroplast stroma;	GO:0005515 GO:0008320	protein binding; protein transmembrane transporter activity;	GO:0005622 GO:0005623 GO:0009507 GO:0009536 GO:0009706 GO:0009941 GO:0016021 GO:0031897	intracellular; cell; chloroplast; plastid; chloroplast inner membrane; chloroplast envelope; integral component of membrane; Tic complex	PF05758	Ycf1;	ATCG01130|YCF1.2|TIC214|TRANSLOCON AT THE INNER ENVELOPE MEMBRANE OF CHLOROPLASTS 214
Glyma.02g009500	3.32206	0.00015866	Glyma.02g009500	124	UniRef100_C6T024 Uncharacterized protein n=2 Tax=Soja TaxID=1462606 RepID=C6T024_SOYBN	3e-84	99.19	UniRef100_A0A4D6N2Q4 NIM1-interacting protein 1/3 n=1 Tax=Vigna unguiculata TaxID=3917 RepID=A0A4D6N2Q4_VIGUN	1e-32	99.19	NA	NA	NA	NA	NA	NA	NA	NA	NA	NA	PF15699	NPR1_interact;	NA
Glyma.11g168010	3.3323	0.00029388	Glyma.11g168010	37	UniRef100_A0A4P9JK01 Photosystem II reaction center protein I n=2 Tax=Magnoliopsida TaxID=3398 RepID=A0A4P9JK01_IPOQU	8e-17	97.3	UniRef100_A0A4P9JK01 Photosystem II reaction center protein I n=2 Tax=Magnoliopsida TaxID=3398 RepID=A0A4P9JK01_IPOQU	8e-17	97.3	ATCG00080	ATCG00080.1 | Symbols: PSBI | photosystem II reaction center protein I | chrC:7583-7693 FORWARD LENGTH=36	3e-20	97.3	GO:0009769	photosynthesis, light harvesting in photosystem II;	GO:0016168 GO:0048038	chlorophyll binding; quinone binding;	GO:0009507 GO:0009535 GO:0009539 GO:0016021	chloroplast; chloroplast thylakoid membrane; photosystem II reaction center; integral component of membrane	PF02532	PsbI;	ATCG00080|PSBI|photosystem II reaction center protein I|psii-i
Glyma.01g187700	3.33285	0.000126217	Glyma.01g187700	249	UniRef100_I1J983 Uncharacterized protein n=2 Tax=Soja TaxID=1462606 RepID=I1J983_SOYBN	0	99.6	UniRef100_A0A371I3Y5 Caffeoyl-CoA O-methyltransferase (Fragment) n=1 Tax=Mucuna pruriens TaxID=157652 RepID=A0A371I3Y5_MUCPR	2e-168	97.99	AT4G34050	AT4G34050.1 | Symbols: CCoAOMT1 | S-adenosyl-L-methionine-dependent methyltransferases superfamily protein | chr4:16310844-16311973 FORWARD LENGTH=259	2e-147	97.19	GO:0009805 GO:0009809 GO:0032259 GO:0046686	coumarin biosynthetic process; lignin biosynthetic process; methylation; response to cadmium ion;	GO:0008757 GO:0042409 GO:0046872	S-adenosylmethionine-dependent methyltransferase activity; caffeoyl-CoA O-methyltransferase activity; metal ion binding;	GO:0005634 GO:0005829 GO:0005886	nucleus; cytosol; plasma membrane	PF01596	Methyltransf_3;	AT4G34050|CCoAOMT1|caffeoyl coenzyme A O-methyltransferase 1|F28A23.190|F28A23_190
Glyma.02g081300	3.35078	0.00528785	Glyma.02g081300	2232	UniRef100_A0A445LL06 SHSP domain-containing protein n=1 Tax=Glycine soja TaxID=3848 RepID=A0A445LL06_GLYSO	0	99.96	UniRef100_A0A445LL06 SHSP domain-containing protein n=1 Tax=Glycine soja TaxID=3848 RepID=A0A445LL06_GLYSO	0	99.96	AT1G76770	AT1G76770.1 | Symbols: | HSP20-like chaperones superfamily protein | chr1:28813569-28814378 FORWARD LENGTH=244	6e-33	6.05	GO:0008150	biological process;	GO:0003674	molecular function;	GO:0005737 GO:0016021	cytoplasm; integral component of membrane	NA	NA	AT1G76770|F28O16.14|F28O16_14
Glyma.10g259200	3.38637	0.00327042	Glyma.10g259200	102	UniRef100_K7LLH1 Uncharacterized protein n=2 Tax=Soja TaxID=1462606 RepID=K7LLH1_SOYBN	2e-68	99.02	UniRef100_UPI00023CD32D uncharacterized protein LOC100805917 isoform X2 n=1 Tax=Glycine max TaxID=3847 RepID=UPI00023CD32D	1e-63	99.02	AT3G19550	AT3G19550.1 | Symbols: | unknown protein; FUNCTIONS IN: molecular_function unknown; INVOLVED IN: biological_process unknown; LOCATED IN: mitochondrion; EXPRESSED IN: 15 plant structures; EXPRESSED DURING: 9 growth stages; Has 36 Blast hits to 36 proteins in 8 species: Archae - 0; Bacteria - 0; Metazoa - 0; Fungi - 0; Plants - 36; Viruses - 0; Other Eukaryotes - 0 (source: NCBI BLink). | chr3:6787…	8e-19	97.06	NA	NA	GO:0003674	molecular function;	GO:0005739	mitochondrion	PF03242	LEA_3;	AT3G19550
Glyma.20g131700	3.3898	0.00112274	Glyma.20g131700	102	UniRef100_UPI00023DC77C uncharacterized protein LOC100815216 isoform X2 n=1 Tax=Glycine max TaxID=3847 RepID=UPI00023DC77C	1e-68	99.02	UniRef100_UPI00023DC77C uncharacterized protein LOC100815216 isoform X2 n=1 Tax=Glycine max TaxID=3847 RepID=UPI00023DC77C	1e-68	99.02	AT3G19550	AT3G19550.1 | Symbols: | unknown protein; FUNCTIONS IN: molecular_function unknown; INVOLVED IN: biological_process unknown; LOCATED IN: mitochondrion; EXPRESSED IN: 15 plant structures; EXPRESSED DURING: 9 growth stages; Has 36 Blast hits to 36 proteins in 8 species: Archae - 0; Bacteria - 0; Metazoa - 0; Fungi - 0; Plants - 36; Viruses - 0; Other Eukaryotes - 0 (source: NCBI BLink). | chr3:6787…	3e-20	97.06	NA	NA	GO:0003674	molecular function;	GO:0005739	mitochondrion	PF03242	LEA_3;	AT3G19550
Glyma.10g010100	3.4027	0.000350721	Glyma.10g010100	124	UniRef100_C6SZA2 Uncharacterized protein n=2 Tax=Soja TaxID=1462606 RepID=C6SZA2_SOYBN	2e-83	99.19	UniRef100_A0A4D6N2Q4 NIM1-interacting protein 1/3 n=1 Tax=Vigna unguiculata TaxID=3917 RepID=A0A4D6N2Q4_VIGUN	9e-28	99.19	NA	NA	NA	NA	NA	NA	NA	NA	NA	NA	PF15699	NPR1_interact;	NA
Glyma.11g177001	3.4101	0.000100487	Glyma.11g177001	277	UniRef100_A0A0B2QJ38 Protein FAF-like, chloroplastic n=1 Tax=Glycine soja TaxID=3848 RepID=A0A0B2QJ38_GLYSO	0	98.56	UniRef100_A0A0B2QJ38 Protein FAF-like, chloroplastic n=1 Tax=Glycine soja TaxID=3848 RepID=A0A0B2QJ38_GLYSO	0	98.56	AT5G22090	AT5G22090.1 | Symbols: | Protein of unknown function (DUF3049) | chr5:7315003-7316394 REVERSE LENGTH=463	1e-18	98.19	GO:0009788 GO:0010922 GO:0042326	negative regulation of abscisic acid-activated signaling pathway; positive regulation of phosphatase activity; negative regulation of phosphorylation;	GO:0005515 GO:0019902 GO:0047485	protein binding; phosphatase binding; protein N-terminus binding;	GO:0005634 GO:0005737 GO:0005783 GO:0009507	nucleus; cytoplasm; endoplasmic reticulum; chloroplast	NA	NA	AT5G22090|EAR1|enhancer of aba co-receptor 1
Glyma.07g266200	3.41846	4.28267e-05	Glyma.07g266200	271	UniRef100_A0A0B2SDE3 Inositol-1-monophosphatase n=2 Tax=Soja TaxID=1462606 RepID=A0A0B2SDE3_GLYSO	0	99.63	UniRef100_A0A0B2SDE3 Inositol-1-monophosphatase n=2 Tax=Soja TaxID=1462606 RepID=A0A0B2SDE3_GLYSO	0	99.63	AT3G02870	AT3G02870.1 | Symbols: VTC4 | Inositol monophosphatase family protein | chr3:627742-629682 REVERSE LENGTH=271	5e-149	98.52	GO:0006020 GO:0006021 GO:0007165 GO:0009409 GO:0019853 GO:0046854 GO:0046855 GO:0080167	inositol metabolic process; inositol biosynthetic process; signal transduction; response to cold; L-ascorbic acid biosynthetic process; phosphatidylinositol phosphorylation; inositol phosphate dephosphorylation; response to karrikin;	GO:0008934 GO:0010347 GO:0046872 GO:0052832 GO:0052833	inositol monophosphate 1-phosphatase activity; L-galactose-1-phosphate phosphatase activity; metal ion binding; inositol monophosphate 3-phosphatase activity; inositol monophosphate 4-phosphatase activity;	GO:0005737 GO:0005829 GO:0005886	cytoplasm; cytosol; plasma membrane	PF00459	Inositol_P;	AT3G02870|VTC4|F13E7.19|F13E7_19
Glyma.13g186600	3.43462	1.87461e-06	Glyma.13g186600	489	UniRef100_I1M0I1 MFS domain-containing protein n=1 Tax=Glycine max TaxID=3847 RepID=I1M0I1_SOYBN	0	99.8	UniRef100_I1M0I1 MFS domain-containing protein n=1 Tax=Glycine max TaxID=3847 RepID=I1M0I1_SOYBN	0	99.8	AT5G13750	AT5G13750.1 | Symbols: ZIFL1 | zinc induced facilitator-like 1 | chr5:4438318-4441289 FORWARD LENGTH=478	0	97.75	GO:0009414 GO:0009630 GO:0010540 GO:0048364 GO:0080167 GO:0090333	response to water deprivation; gravitropism; basipetal auxin transport; root development; response to karrikin; regulation of stomatal closure;	GO:0022821	potassium ion antiporter activity;	GO:0005886 GO:0009705 GO:0016021	plasma membrane; plant-type vacuole membrane; integral component of membrane	PF00083	Sugar_tr;	AT5G13750|ZIFL1|zinc induced facilitator-like 1|MXE10.2|MXE10_2
Glyma.10g192900	3.45199	0.000151872	Glyma.10g192900	224	UniRef100_I1LCH6 Tau class glutathione S-transferase n=3 Tax=Soja TaxID=1462606 RepID=I1LCH6_SOYBN	6e-163	99.55	UniRef100_I1LCH6 Tau class glutathione S-transferase n=3 Tax=Soja TaxID=1462606 RepID=I1LCH6_SOYBN	6e-163	99.55	AT3G09270	AT3G09270.1 | Symbols: ATGSTU8, GSTU8 | glutathione S-transferase TAU 8 | chr3:2848407-2849226 REVERSE LENGTH=224	7e-55	93.75	GO:0006749 GO:0009407 GO:0046686	glutathione metabolic process; toxin catabolic process; response to cadmium ion;	GO:0004364	glutathione transferase activity;	GO:0005737 GO:0005829	cytoplasm; cytosol	PF00043 PF13417	GST_C; GST_N_3;	AT3G09270|ATGSTU8|GSTU8|glutathione S-transferase TAU 8|F3L24.14
Glyma.01g124500	3.51628	0.00283715	Glyma.01g124500	258	UniRef100_A0A0B2PS04 Ferritin n=2 Tax=Soja TaxID=1462606 RepID=A0A0B2PS04_GLYSO	0	99.61	UniRef100_A0A0B2PS04 Ferritin n=2 Tax=Soja TaxID=1462606 RepID=A0A0B2PS04_GLYSO	0	99.61	AT5G01600	AT5G01600.1 | Symbols: ATFER1, FER1 | ferretin 1 | chr5:228149-229594 REVERSE LENGTH=255	2e-112	76.74	GO:0000302 GO:0006826 GO:0006880 GO:0009409 GO:0009617 GO:0009908 GO:0010039 GO:0010043 GO:0015979 GO:0042542 GO:0048366 GO:0055072 GO:0055114	response to reactive oxygen species; iron ion transport; intracellular sequestering of iron ion; response to cold; response to bacterium; flower development; response to iron ion; response to zinc ion; photosynthesis; response to hydrogen peroxide; leaf development; iron ion homeostasis; oxidation-reduction process;	GO:0004322 GO:0005506 GO:0008198 GO:0008199	ferroxidase activity; iron ion binding; ferrous iron binding; ferric iron binding;	GO:0005737 GO:0005739 GO:0005886 GO:0009507 GO:0009535 GO:0009570 GO:0009579	cytoplasm; mitochondrion; plasma membrane; chloroplast; chloroplast thylakoid membrane; chloroplast stroma; thylakoid	PF00210	Ferritin;	AT5G01600|ATFER1|FER1|ARABIDOPSIS THALIANA FERRETIN 1|ferretin 1|F7A7.120|F7A7_120
Glyma.07g166850	3.59734	0.00736984	Glyma.07g166850	167	UniRef100_A0A445JXN6 2-keto-3-deoxy-L-rhamnonate aldolase n=1 Tax=Glycine soja TaxID=3848 RepID=A0A445JXN6_GLYSO	3e-57	57.49	UniRef100_A0A445JXN6 2-keto-3-deoxy-L-rhamnonate aldolase n=1 Tax=Glycine soja TaxID=3848 RepID=A0A445JXN6_GLYSO	3e-57	57.49	NA	NA	NA	NA	NA	NA	NA	NA	NA	NA	NA	NA	NA
Glyma.02g083600	3.68856	9.42334e-07	Glyma.02g083600	72	UniRef100_K7K740 Uncharacterized protein n=1 Tax=Glycine max TaxID=3847 RepID=K7K740_SOYBN	2e-44	98.61	NA	NA	NA	NA	NA	NA	NA	NA	NA	NA	NA	NA	NA	NA	NA	NA
Glyma.19g113400	3.69244	0.000589994	Glyma.19g113400	417	UniRef100_K7MXV2 Uncharacterized protein n=1 Tax=Glycine max TaxID=3847 RepID=K7MXV2_SOYBN	0	99.76	UniRef100_UPI0003DEA0A0 myb-like protein X isoform X2 n=1 Tax=Glycine max TaxID=3847 RepID=UPI0003DEA0A0	1e-38	60.91	NA	NA	NA	NA	NA	NA	NA	NA	NA	NA	NA	NA	NA
Glyma.10g007000	3.74759	0.00365083	Glyma.10g007000	168	UniRef100_I1L7I1 AP2-EREBP transcription factor n=1 Tax=Glycine max TaxID=3847 RepID=I1L7I1_SOYBN	3e-121	99.4	UniRef100_I1L7I1 AP2-EREBP transcription factor n=1 Tax=Glycine max TaxID=3847 RepID=I1L7I1_SOYBN	3e-121	99.4	AT3G23240	AT3G23240.1 | Symbols: ERF1, ATERF1 | ethylene response factor 1 | chr3:8295705-8296361 FORWARD LENGTH=218	2e-61	92.86	GO:0006355 GO:0006952 GO:0009867 GO:0009873	regulation of transcription, DNA-templated; defense response; jasmonic acid mediated signaling pathway; ethylene-activated signaling pathway;	GO:0003677 GO:0003700 GO:0044212	DNA binding; DNA-binding transcription factor activity; transcription regulatory region DNA binding;	GO:0005622 GO:0005634	intracellular; nucleus	PF00847	AP2;	AT3G23240|ERF1|ERF1B|AtERF#092|ethylene response factor 1|K14B15.4
Glyma.07g015600	3.85139	0.00633326	Glyma.07g015600	152	UniRef100_A0A445JQX1 Histidine-containing phosphotransfer protein 5 n=3 Tax=Soja TaxID=1462606 RepID=A0A445JQX1_GLYSO	5e-107	99.34	UniRef100_A0A445JQX1 Histidine-containing phosphotransfer protein 5 n=3 Tax=Soja TaxID=1462606 RepID=A0A445JQX1_GLYSO	5e-107	99.34	AT3G16360	AT3G16360.2 | Symbols: AHP4 | HPT phosphotransmitter 4 | chr3:5554351-5555518 FORWARD LENGTH=145	3e-78	95.39	GO:0000160 GO:0007165 GO:0009736 GO:0016310 GO:0080036	phosphorelay signal transduction system; signal transduction; cytokinin-activated signaling pathway; phosphorylation; regulation of cytokinin-activated signaling pathway;	GO:0009927 GO:0043424	histidine phosphotransfer kinase activity; protein histidine kinase binding;	GO:0005634 GO:0005737 GO:0005829	nucleus; cytoplasm; cytosol	PF01627	Hpt;	AT3G16360|AHP4|HPT phosphotransmitter 4|T2O4.20
Glyma.15g003800	3.89559	1.87461e-06	Glyma.15g003800	35	UniRef100_A0A0R0FU83 Photosystem I reaction center subunit VIII n=1 Tax=Glycine max TaxID=3847 RepID=A0A0R0FU83_SOYBN	2e-14	97.14	UniRef100_A0A0R0FU83 Photosystem I reaction center subunit VIII n=1 Tax=Glycine max TaxID=3847 RepID=A0A0R0FU83_SOYBN	2e-14	97.14	ATCG00510	ATCG00510.1 | Symbols: PSAI | photsystem I subunit I | chrC:59247-59360 FORWARD LENGTH=37	7e-15	91.43	NA	NA	NA	NA	GO:0009507 GO:0009522 GO:0009535 GO:0016021	chloroplast; photosystem I; chloroplast thylakoid membrane; integral component of membrane	PF00796	PSI_8;	ATCG00510
Glyma.01g201600	3.91274	0.000377054	Glyma.01g201600	103	UniRef100_A0A453JFQ9 TPR_REGION domain-containing protein n=1 Tax=Aegilops tauschii subsp. strangulata TaxID=200361 RepID=A0A453JFQ9_AEGTS	2e-53	99.03	UniRef100_A0A453JFQ9 TPR_REGION domain-containing protein n=1 Tax=Aegilops tauschii subsp. strangulata TaxID=200361 RepID=A0A453JFQ9_AEGTS	2e-53	99.03	ATCG00360	ATCG00360.1 | Symbols: YCF3 | Tetratricopeptide repeat (TPR)-like superfamily protein | chrC:42584-43751 REVERSE LENGTH=126	1e-42	72.82	GO:0048564	photosystem I assembly;	GO:0005515 GO:0051082	protein binding; unfolded protein binding;	GO:0009507 GO:0009535	chloroplast; chloroplast thylakoid membrane	PF00515	TPR_1;	ATCG00360|YCF3
Glyma.05g092300	3.93507	0.00327042	Glyma.05g092300	276	UniRef100_A0A0R0JZ78 Uncharacterized protein n=1 Tax=Glycine max TaxID=3847 RepID=A0A0R0JZ78_SOYBN	0	99.64	UniRef100_P24459 ATP synthase subunit alpha, mitochondrial n=1 Tax=Phaseolus vulgaris TaxID=3885 RepID=ATPAM_PHAVU	1e-169	95.29	ATMG01190	ATMG01190.1 | Symbols: ATP1 | ATP synthase subunit 1 | chrM:302166-303689 REVERSE LENGTH=507	3e-162	94.57	GO:0006979 GO:0015986	response to oxidative stress; ATP synthesis coupled proton transport;	GO:0005507 GO:0005524 GO:0008270 GO:0016887 GO:0043531 GO:0046933 GO:0050897	copper ion binding; ATP binding; zinc ion binding; ATPase activity; ADP binding; proton-transporting ATP synthase activity, rotational mechanism; cobalt ion binding;	GO:0005618 GO:0005739 GO:0005743 GO:0005753 GO:0005886 GO:0009507 GO:0009536 GO:0045261	cell wall; mitochondrion; mitochondrial inner membrane; mitochondrial proton-transporting ATP synthase complex; plasma membrane; chloroplast; plastid; proton-transporting ATP synthase complex, catalytic core F(1)	PF00306 PF00006	ATP-synt_ab_C; ATP-synt_ab;	ATMG01190|ATP1|ATP synthase subunit 1
Glyma.05g138400	3.9548	0.000475166	Glyma.05g138400	336	UniRef100_C6TKR1 Purple acid phosphatase n=1 Tax=Glycine max TaxID=3847 RepID=C6TKR1_SOYBN	0	99.7	UniRef100_C6TKR1 Purple acid phosphatase n=1 Tax=Glycine max TaxID=3847 RepID=C6TKR1_SOYBN	0	99.7	AT2G01890	AT2G01890.1 | Symbols: PAP8, ATPAP8 | purple acid phosphatase 8 | chr2:396985-399168 REVERSE LENGTH=335	2e-149	95.54	GO:0016311	dephosphorylation;	GO:0003993 GO:0008198 GO:0008199	acid phosphatase activity; ferrous iron binding; ferric iron binding;	GO:0005576 GO:0005634	extracellular region; nucleus	PF00149	Metallophos;	AT2G01890|PAP8|ATPAP8|purple acid phosphatase 8|T23K3.8|T23K3_8
Glyma.07g136400	3.98758	0.00547494	Glyma.07g136400	181	UniRef100_UPI000719222A tropinone reductase homolog n=1 Tax=Glycine max TaxID=3847 RepID=UPI000719222A	6e-128	99.45	UniRef100_UPI000719222A tropinone reductase homolog n=1 Tax=Glycine max TaxID=3847 RepID=UPI000719222A	6e-128	99.45	AT5G06060	AT5G06060.1 | Symbols: | NAD(P)-binding Rossmann-fold superfamily protein | chr5:1824066-1825833 REVERSE LENGTH=264	2e-70	99.45	GO:0055114	oxidation-reduction process;	GO:0016491	oxidoreductase activity;	GO:0005829 GO:0005886	cytosol; plasma membrane	PF13561	adh_short_C2;	AT5G06060|K16F4.2|K16F4_2
Glyma.19g137800	4.09554	0.00885335	Glyma.19g137800	232	UniRef100_A0A0B2Q4L1 Heat stress transcription factor B-3 n=3 Tax=Soja TaxID=1462606 RepID=A0A0B2Q4L1_GLYSO	6e-171	99.57	UniRef100_A0A0B2Q4L1 Heat stress transcription factor B-3 n=3 Tax=Soja TaxID=1462606 RepID=A0A0B2Q4L1_GLYSO	6e-171	99.57	AT2G41690	AT2G41690.1 | Symbols: AT-HSFB3, HSFB3 | heat shock transcription factor B3 | chr2:17381723-17382577 FORWARD LENGTH=244	7e-71	80.6	GO:0034605 GO:0043618 GO:0046686 GO:0061408	cellular response to heat; regulation of transcription from RNA polymerase II promoter in response to stress; response to cadmium ion; positive regulation of transcription from RNA polymerase II promoter in response to heat stress;	GO:0000978 GO:0003700 GO:0005515 GO:0043565	RNA polymerase II cis-regulatory region sequence-specific DNA binding; DNA-binding transcription factor activity; protein binding; sequence-specific DNA binding;	GO:0005634 GO:0005737	nucleus; cytoplasm	PF00447	HSF_DNA-bind;	AT2G41690|AT-HSFB3|HSFB3|heat shock transcription factor B3|HEAT SHOCK TRANSCRIPTION FACTOR B3|T32G6.21|T32G6_21
Glyma.16g039800	4.11288	9.01753e-05	Glyma.16g039800	493	UniRef100_K7MF41 Uncharacterized protein n=1 Tax=Glycine max TaxID=3847 RepID=K7MF41_SOYBN	0	99.8	UniRef100_UPI0003DED677 myb-like protein X isoform X2 n=1 Tax=Glycine max TaxID=3847 RepID=UPI0003DED677	0	99.8	NA	NA	NA	NA	NA	NA	NA	NA	NA	NA	NA	NA	NA
Glyma.18g210500	4.24695	0.00029388	Glyma.18g210500	483	UniRef100_A0A0R0F2G6 Uncharacterized protein n=2 Tax=Soja TaxID=1462606 RepID=A0A0R0F2G6_SOYBN	0	99.79	UniRef100_A0A4D6NGI4 Alanine-glyoxylate transaminase n=1 Tax=Vigna unguiculata TaxID=3917 RepID=A0A4D6NGI4_VIGUN	0	99.79	AT3G08860	AT3G08860.1 | Symbols: PYD4 | PYRIMIDINE 4 | chr3:2696754-2699087 REVERSE LENGTH=481	0	96.89	GO:0009853 GO:0043562	photorespiration; cellular response to nitrogen levels;	GO:0008453 GO:0030170	alanine-glyoxylate transaminase activity; pyridoxal phosphate binding;	GO:0005739 GO:0009507	mitochondrion; chloroplast	PF00202	Aminotran_3;	AT3G08860|PYD4|PYRIMIDINE 4|T16O11.21
Glyma.05g082700	4.25712	0.00973313	Glyma.05g082700	426	UniRef100_K7KP51 Uncharacterized protein n=1 Tax=Glycine max TaxID=3847 RepID=K7KP51_SOYBN	0	99.77	UniRef100_A0A445KLM5 L-ascorbate oxidase-like n=1 Tax=Glycine soja TaxID=3848 RepID=A0A445KLM5_GLYSO	0	99.06	AT5G66920	AT5G66920.1 | Symbols: sks17 | SKU5 similar 17 | chr5:26722963-26725370 FORWARD LENGTH=546	0	99.06	GO:0006826 GO:0055072 GO:0055114 GO:0080167	iron ion transport; iron ion homeostasis; oxidation-reduction process; response to karrikin;	GO:0004322 GO:0005507 GO:0016491	ferroxidase activity; copper ion binding; oxidoreductase activity;	GO:0005576 GO:0005618 GO:0005886	extracellular region; cell wall; plasma membrane	PF07732 PF07731 PF00394	Cu-oxidase_3; Cu-oxidase_2; Cu-oxidase;	AT5G66920|sks17|SKU5 similar 17|MUD21.18|MUD21_18
Glyma.09g251600	4.32908	0.00660711	Glyma.09g251600	378	UniRef100_K7LFZ2 Auxin efflux carrier component n=2 Tax=Glycine max TaxID=3847 RepID=K7LFZ2_SOYBN	0	99.74	UniRef100_K7LFZ2 Auxin efflux carrier component n=2 Tax=Glycine max TaxID=3847 RepID=K7LFZ2_SOYBN	0	99.74	AT5G16530	AT5G16530.1 | Symbols: PIN5 | Auxin efflux carrier family protein | chr5:5400735-5402626 FORWARD LENGTH=351	1e-177	99.74	GO:0009555 GO:0009734 GO:0009926 GO:0010252 GO:0010315 GO:0055085 GO:0080162	pollen development; auxin-activated signaling pathway; auxin polar transport; auxin homeostasis; auxin efflux; transmembrane transport; intracellular auxin transport;	GO:0010329 GO:0080161	auxin efflux transmembrane transporter activity; auxin transmembrane transporter activity;	GO:0005783 GO:0005789 GO:0005886 GO:0016021	endoplasmic reticulum; endoplasmic reticulum membrane; plasma membrane; integral component of membrane	PF03547	Mem_trans;	AT5G16530|PIN5|PIN-FORMED 5|MQK4.28|MQK4_28
Glyma.15g248500	4.36888	3.25664e-06	Glyma.15g248500	127	UniRef100_K7MDS4 Uncharacterized protein n=1 Tax=Glycine max TaxID=3847 RepID=K7MDS4_SOYBN	2e-84	99.21	UniRef100_P49158 Acetyl-coenzyme A carboxylase carboxyl transferase subunit beta, chloroplastic n=1 Tax=Glycine max TaxID=3847 RepID=ACCD_SOYBN	9e-73	89.76	NA	NA	NA	NA	NA	NA	NA	NA	NA	NA	NA	NA	NA
Glyma.10g224300	4.38264	3.67153e-05	Glyma.10g224300	214	UniRef100_I1LDG0 Uncharacterized protein n=2 Tax=Soja TaxID=1462606 RepID=I1LDG0_SOYBN	8e-145	99.53	UniRef100_Q2TUW1 Abscisic stress ripening-like protein n=2 Tax=Soja TaxID=1462606 RepID=Q2TUW1_SOYBN	3e-76	99.53	NA	NA	NA	NA	NA	NA	NA	NA	NA	NA	PF02496	ABA_WDS;	NA
Glyma.03g050100	4.55717	0.000413511	Glyma.03g050100	260	UniRef100_A0A0B2P670 Ferritin n=3 Tax=Soja TaxID=1462606 RepID=A0A0B2P670_GLYSO	0	99.62	UniRef100_A0A0B2P670 Ferritin n=3 Tax=Soja TaxID=1462606 RepID=A0A0B2P670_GLYSO	0	99.62	AT5G01600	AT5G01600.1 | Symbols: ATFER1, FER1 | ferretin 1 | chr5:228149-229594 REVERSE LENGTH=255	2e-115	86.92	GO:0000302 GO:0006826 GO:0006880 GO:0009409 GO:0009617 GO:0009908 GO:0010039 GO:0010043 GO:0015979 GO:0042542 GO:0048366 GO:0055072 GO:0055114	response to reactive oxygen species; iron ion transport; intracellular sequestering of iron ion; response to cold; response to bacterium; flower development; response to iron ion; response to zinc ion; photosynthesis; response to hydrogen peroxide; leaf development; iron ion homeostasis; oxidation-reduction process;	GO:0004322 GO:0005506 GO:0008198 GO:0008199	ferroxidase activity; iron ion binding; ferrous iron binding; ferric iron binding;	GO:0005737 GO:0005739 GO:0005886 GO:0009507 GO:0009535 GO:0009570 GO:0009579	cytoplasm; mitochondrion; plasma membrane; chloroplast; chloroplast thylakoid membrane; chloroplast stroma; thylakoid	PF00210	Ferritin;	AT5G01600|ATFER1|FER1|ARABIDOPSIS THALIANA FERRETIN 1|ferretin 1|F7A7.120|F7A7_120
Glyma.12g182500	4.58616	0.000350721	Glyma.12g182500	68	UniRef100_UPI00103B89C0 uncharacterized protein LOC114379577 isoform X1 n=1 Tax=Glycine soja TaxID=3848 RepID=UPI00103B89C0	4e-42	98.53	UniRef100_UPI00103B89C0 uncharacterized protein LOC114379577 isoform X1 n=1 Tax=Glycine soja TaxID=3848 RepID=UPI00103B89C0	4e-42	98.53	AT4G21105	AT4G21105.1 | Symbols: | cytochrome-c oxidases;electron carriers | chr4:11266273-11266724 FORWARD LENGTH=68	2e-36	98.53	NA	NA	NA	NA	GO:0005739 GO:0005774 GO:0005829 GO:0016021	mitochondrion; vacuolar membrane; cytosol; integral component of membrane	PF02238	COX7a;	AT4G21105
Glyma.19g069200	4.79646	0.000719912	Glyma.19g069200	378	UniRef100_I1N738 PPM-type phosphatase domain-containing protein n=1 Tax=Glycine max TaxID=3847 RepID=I1N738_SOYBN	0	99.74	UniRef100_I1N738 PPM-type phosphatase domain-containing protein n=1 Tax=Glycine max TaxID=3847 RepID=I1N738_SOYBN	0	99.74	AT1G07430	AT1G07430.1 | Symbols: HAI2 | highly ABA-induced PP2C gene 2 | chr1:2281151-2282656 REVERSE LENGTH=442	9e-87	72.22	GO:0006470 GO:0009788 GO:0009939 GO:0010030 GO:0040008 GO:0048838 GO:1902039	protein dephosphorylation; negative regulation of abscisic acid-activated signaling pathway; positive regulation of gibberellic acid mediated signaling pathway; positive regulation of seed germination; regulation of growth; release of seed from dormancy; negative regulation of seed dormancy process;	GO:0004722 GO:0004724 GO:0046872	protein serine/threonine phosphatase activity; magnesium-dependent protein serine/threonine phosphatase activity; metal ion binding;	GO:0005634 GO:0005829 GO:0005886 GO:0009507	nucleus; cytosol; plasma membrane; chloroplast	PF00481	PP2C;	AT1G07430|HAI2|AIP1|AtAIP1|HON|highly ABA-induced PP2C gene 2|AKT1 interacting protein phosphatase 1|HONSU (Korean for abnormal drowsiness)|F22G5.22|F22G5_22
Glyma.01g135500	4.80661	0.000475166	Glyma.01g135500	262	UniRef100_K7K3P1 SPX domain-containing protein n=3 Tax=Soja TaxID=1462606 RepID=K7K3P1_SOYBN	0	99.62	UniRef100_K7K3P1 SPX domain-containing protein n=3 Tax=Soja TaxID=1462606 RepID=K7K3P1_SOYBN	0	99.62	AT2G45130	AT2G45130.1 | Symbols: ATSPX3, SPX3 | SPX domain gene 3 | chr2:18606489-18607754 FORWARD LENGTH=245	4e-104	99.24	GO:0016036 GO:0080040	cellular response to phosphate starvation; positive regulation of cellular response to phosphate starvation;	NA	NA	GO:0005737	cytoplasm	PF03105	SPX;	AT2G45130|ATSPX3|SPX3|ARABIDOPSIS THALIANA SPX DOMAIN GENE 3|SPX domain gene 3|T14P1.6
Glyma.18g127700	4.84895	0.00585696	Glyma.18g127700	107	UniRef100_K7MRQ1 Uncharacterized protein n=2 Tax=Soja TaxID=1462606 RepID=K7MRQ1_SOYBN	2e-70	99.07	UniRef100_V7B4X8 Hydrolase_4 domain-containing protein (Fragment) n=1 Tax=Phaseolus vulgaris TaxID=3885 RepID=V7B4X8_PHAVU	5e-19	45.79	AT4G24760	AT4G24760.1 | Symbols: | alpha/beta-Hydrolases superfamily protein | chr4:12761482-12763564 REVERSE LENGTH=365	2e-19	45.79	NA	NA	GO:0016787	hydrolase activity;	GO:0005576	extracellular region	NA	NA	AT4G24760
Glyma.09g190300	4.89135	0.000223026	Glyma.09g190300	94	UniRef100_K7LES2 Uncharacterized protein n=1 Tax=Glycine max TaxID=3847 RepID=K7LES2_SOYBN	2e-53	98.94	UniRef100_A0A445J2X8 Protein TIC 214 n=1 Tax=Glycine soja TaxID=3848 RepID=A0A445J2X8_GLYSO	7e-50	98.94	NA	NA	NA	NA	NA	NA	NA	NA	NA	NA	NA	NA	NA
Glyma.03g073722	4.9385	0.00365083	Glyma.03g073722	158	UniRef100_A0A0B2Q258 17.5 kDa class I heat shock protein n=2 Tax=Soja TaxID=1462606 RepID=A0A0B2Q258_GLYSO	3e-112	99.37	UniRef100_A0A0B2Q258 17.5 kDa class I heat shock protein n=2 Tax=Soja TaxID=1462606 RepID=A0A0B2Q258_GLYSO	3e-112	99.37	AT1G53540	AT1G53540.1 | Symbols: | HSP20-like chaperones superfamily protein | chr1:19980510-19980983 FORWARD LENGTH=157	3e-28	60.13	GO:0000302 GO:0006457 GO:0009408 GO:0009651 GO:0042542 GO:0051259	response to reactive oxygen species; protein folding; response to heat; response to salt stress; response to hydrogen peroxide; protein complex oligomerization;	GO:0043621 GO:0051082	protein self-association; unfolded protein binding;	GO:0005737	cytoplasm	PF00011	HSP20;	AT1G53540|HSP17.6C|F22G10.20
Glyma.16g201200	5.0114	1.73614e-07	Glyma.16g201200	325	UniRef100_A0A445GKU2 PTI1-like tyrosine-protein kinase isoform A n=2 Tax=Soja TaxID=1462606 RepID=A0A445GKU2_GLYSO	0	99.69	UniRef100_A0A445GKU2 PTI1-like tyrosine-protein kinase isoform A n=2 Tax=Soja TaxID=1462606 RepID=A0A445GKU2_GLYSO	0	99.69	AT1G52540	AT1G52540.1 | Symbols: | Protein kinase superfamily protein | chr1:19570298-19571884 REVERSE LENGTH=350	4e-111	96	GO:0006468	protein phosphorylation;	GO:0004675 GO:0005524	transmembrane receptor protein serine/threonine kinase activity; ATP binding;	GO:0005634 GO:0005886 GO:0009506	nucleus; plasma membrane; plasmodesma	PF00069	Pkinase;	AT1G52540|F6D8.24|F6D8_24
Glyma.01g079250	5.16092	0.00255316	Glyma.01g079250	173	UniRef100_A0A445M0G6 Uncharacterized protein n=1 Tax=Glycine soja TaxID=3848 RepID=A0A445M0G6_GLYSO	2e-118	99.42	UniRef100_UPI00023C488E verprolin-like n=1 Tax=Glycine soja TaxID=3848 RepID=UPI00023C488E	2e-88	99.42	NA	NA	NA	NA	NA	NA	NA	NA	NA	NA	NA	NA	NA
Glyma.03g032400	5.42098	1.53388e-05	Glyma.03g032400	263	UniRef100_K7KCK4 SPX domain-containing protein n=1 Tax=Glycine max TaxID=3847 RepID=K7KCK4_SOYBN	0	99.62	UniRef100_K7KCK4 SPX domain-containing protein n=1 Tax=Glycine max TaxID=3847 RepID=K7KCK4_SOYBN	0	99.62	AT2G45130	AT2G45130.1 | Symbols: ATSPX3, SPX3 | SPX domain gene 3 | chr2:18606489-18607754 FORWARD LENGTH=245	3e-104	98.86	GO:0016036 GO:0080040	cellular response to phosphate starvation; positive regulation of cellular response to phosphate starvation;	NA	NA	GO:0005737	cytoplasm	PF03105	SPX;	AT2G45130|ATSPX3|SPX3|ARABIDOPSIS THALIANA SPX DOMAIN GENE 3|SPX domain gene 3|T14P1.6
Glyma.04g153500	5.82261	0.00536998	Glyma.04g153500	153	UniRef100_I1JWB2 RING-type domain-containing protein n=2 Tax=Soja TaxID=1462606 RepID=I1JWB2_SOYBN	3e-107	99.35	UniRef100_I1JWB2 RING-type domain-containing protein n=2 Tax=Soja TaxID=1462606 RepID=I1JWB2_SOYBN	3e-107	99.35	AT3G62690	AT3G62690.1 | Symbols: ATL5 | AtL5 | chr3:23185829-23186602 REVERSE LENGTH=257	5e-10	30.72	GO:0016567	protein ubiquitination;	GO:0016740 GO:0031625 GO:0046872	transferase activity; ubiquitin protein ligase binding; metal ion binding;	GO:0005634 GO:0016020 GO:0016021	nucleus; membrane; integral component of membrane	PF13639	zf-RING_2;	AT3G62690|ATL5|AtL5|F26K9.120
Glyma.02g131800	6.15436	0.00592674	Glyma.02g131800	321	UniRef100_A0A0B2RYK4 Uncharacterized protein n=2 Tax=Soja TaxID=1462606 RepID=A0A0B2RYK4_GLYSO	0	99.69	UniRef100_UPI001016554B uncharacterized protein LOC114178508 isoform X1 n=1 Tax=Vigna unguiculata TaxID=3917 RepID=UPI001016554B	3e-125	89.72	NA	NA	NA	NA	NA	NA	NA	NA	NA	NA	NA	NA	AT5G42900|COR27|cold regulated gene 27|MBD2.9|MBD2_9
Glyma.03g215000	6.40741	0.00116939	Glyma.03g215000	99	UniRef100_A0A0B2QGP8 Indole-3-acetic acid-induced protein ARG2 n=2 Tax=Soja TaxID=1462606 RepID=A0A0B2QGP8_GLYSO	7e-65	98.99	UniRef100_A0A0B2QGP8 Indole-3-acetic acid-induced protein ARG2 n=2 Tax=Soja TaxID=1462606 RepID=A0A0B2QGP8_GLYSO	7e-65	98.99	AT1G02820	AT1G02820.1 | Symbols: | Late embryogenesis abundant 3 (LEA3) family protein | chr1:623933-624304 REVERSE LENGTH=91	1e-21	95.96	GO:0006950 GO:0009414 GO:0009651	response to stress; response to water deprivation; response to salt stress;	GO:0003674	molecular function;	GO:0005634 GO:0005739 GO:0005829 GO:0009507	nucleus; mitochondrion; cytosol; chloroplast	PF03242	LEA_3;	AT1G02820|LEA3|AtLEA3|LEA2|late embryogenesis abundant 3|late embryogenesis abundant 38|F22D16.18|F22D16_18
Glyma.04g157800	6.8853	0.00101041	Glyma.04g157800	141	UniRef100_A0A445L0R6 Potassium channel SKOR n=2 Tax=Soja TaxID=1462606 RepID=A0A445L0R6_GLYSO	6e-88	90.78	UniRef100_A0A445L0R6 Potassium channel SKOR n=2 Tax=Soja TaxID=1462606 RepID=A0A445L0R6_GLYSO	6e-88	90.78	AT4G04180	AT4G04180.1 | Symbols: | P-loop containing nucleoside triphosphate hydrolases superfamily protein | chr4:2020471-2023673 FORWARD LENGTH=609	4e-30	53.9	NA	NA	NA	NA	GO:0005739 GO:0009507	mitochondrion; chloroplast	NA	NA	AT4G04180
Glyma.13g004400	7.23551	0.000177253	Glyma.13g004400	348	UniRef100_A0A445H9S4 Zinc transporter 5 isoform A n=3 Tax=Soja TaxID=1462606 RepID=A0A445H9S4_GLYSO	0	99.71	UniRef100_A0A445H9S4 Zinc transporter 5 isoform A n=3 Tax=Soja TaxID=1462606 RepID=A0A445H9S4_GLYSO	0	99.71	AT3G12750	AT3G12750.1 | Symbols: ZIP1 | zinc transporter 1 precursor | chr3:4051950-4053156 REVERSE LENGTH=355	7e-131	98.85	GO:0006829 GO:0010043 GO:0071577	zinc ion transport; response to zinc ion; zinc ion transmembrane transport;	GO:0005385	zinc ion transmembrane transporter activity;	GO:0005886 GO:0016020 GO:0016021	plasma membrane; membrane; integral component of membrane	PF02535	Zip;	AT3G12750|ZIP1|AtZIP1|zinc transporter 1 precursor|MBK21.8
*Positive LogFC indicates increased expression in VIGS_Glyma.05G001700 iron sufficient (FeS) compared to VIGS_EV FeS. Negative LogFC indicates expresion VIGS_Glyma.05G001700 is lower than VIGS_EV in FeS.
