# Supplementary material for: Mining Fiskeby III and Mandarin (Ottawa) Expression Profiles to Understand Iron Stress Tolerant Responses in Soybean
Source: Int J Mol Sci. 2021 Oct 13;22(20):11032. doi: 10.3390/ijms222011032 (PMC8537376; doi:10.3390/ijms222011032)
Supplement: Supplementary file 1 [file ijms-22-11032-s001.zip › Table S6.xlsx]

## Sheet: S6 EVvsVIGS_1700 FeD Leaf_69
Table S6: 69 DEGs identified in Fiskeby III between VIGS_EV and VIGS_Glyma.05G001700 leaves grown in iron deficient (FeD) conditions
GeneID	logFC*	FDR	Gmax_508_Wm82.a4.v1 Locus	Length of Primary Predicted Protein (AA)	Top Uniref100 Viridaeplantae Hit	Best HSP Evalue (E<10-6)	Best HSP Percent Coverage	Top Most Descriptive Uniref100 Viridaeplantae Hit	Best HSP Evalue (E<10-6)	Best HSP Percent Coverage	Top AtID	Top Arabidopsis (TAIR10) BLASTP Hit	Best HSP Evalue (E<10-10)	Best HSP Percent Coverage	GO Biological Process IDs	GO Biological Process Descriptions	GO Molecular Function IDs	GO Molecular Function Descriptions	GO Cellular Component IDs	GO Cellular Component Descriptions	PFAM IDs	PFAM Names	Alternative TAIR10 IDs
Glyma.03g028000	-9.22285	0.00378923	Glyma.03g028000	351	UniRef100_A0A0B2RR74 Arginase n=1 Tax=Glycine soja TaxID=3848 RepID=A0A0B2RR74_GLYSO	0	99.72	UniRef100_A0A0B2RR74 Arginase n=1 Tax=Glycine soja TaxID=3848 RepID=A0A0B2RR74_GLYSO	0	99.72	AT4G08870	AT4G08870.1 | Symbols: | Arginase/deacetylase superfamily protein | chr4:5646654-5648693 REVERSE LENGTH=344	0	95.73	GO:0000050 GO:0006560 GO:0006570 GO:0006591 GO:0009445 GO:0009446 GO:0033389 GO:0050832	urea cycle; proline metabolic process; tyrosine metabolic process; ornithine metabolic process; putrescine metabolic process; putrescine biosynthetic process; putrescine biosynthetic process from arginine, using agmatinase; defense response to fungus;	GO:0004053 GO:0008783 GO:0050897	arginase activity; agmatinase activity; cobalt ion binding;	GO:0005739 GO:0005829 GO:0009570	mitochondrion; cytosol; chloroplast stroma	PF00491	Arginase;	AT4G08870|ARGAH2|arginine amidohydrolase 2|T3H13.10|T3H13_10
Glyma.03g130600	-4.89701	0.00775631	Glyma.03g130600	242	UniRef100_A0A0B2R7G6 Transcription factor ORG2 n=2 Tax=Soja TaxID=1462606 RepID=A0A0B2R7G6_GLYSO	1e-176	99.59	UniRef100_A0A0B2R7G6 Transcription factor ORG2 n=2 Tax=Soja TaxID=1462606 RepID=A0A0B2R7G6_GLYSO	1e-176	99.59	AT3G56970	AT3G56970.1 | Symbols: BHLH038, ORG2 | basic helix-loop-helix (bHLH) DNA-binding superfamily protein | chr3:21084204-21085094 REVERSE LENGTH=253	2e-53	97.93	GO:0006355 GO:0006357 GO:0010106 GO:0055072	regulation of transcription, DNA-templated; regulation of transcription by RNA polymerase II; cellular response to iron ion starvation; iron ion homeostasis;	GO:0000977 GO:0003700 GO:0005515 GO:0008134 GO:0046983	RNA polymerase II regulatory region sequence-specific DNA binding; DNA-binding transcription factor activity; protein binding; transcription factor binding; protein dimerization activity;	GO:0005634 GO:0090575	nucleus; RNA polymerase II transcription factor complex	PF00010	HLH;	AT3G56970|BHLH038|ORG2|bHLH38|OBP3-RESPONSIVE GENE 3|basic helix-loop-helix 38|T8M16.7
Glyma.08g205800	-4.69912	0.00636968	Glyma.08g205800	304	UniRef100_I1KV77 Uncharacterized protein n=1 Tax=Glycine max TaxID=3847 RepID=I1KV77_SOYBN	0	99.67	UniRef100_A0A0B2SMG4 Mitochondrial arginine transporter BAC2 n=1 Tax=Glycine soja TaxID=3848 RepID=A0A0B2SMG4_GLYSO	0	99.67	AT1G79900	AT1G79900.1 | Symbols: ATMBAC2, BAC2 | Mitochondrial substrate carrier family protein | chr1:30052524-30053599 REVERSE LENGTH=296	5e-140	96.71	GO:0006561 GO:0006844 GO:0006865 GO:0006972	proline biosynthetic process; acyl carnitine transport; amino acid transport; hyperosmotic response;	GO:0000064 GO:0005290 GO:0005476 GO:0015181 GO:0015189	L-ornithine transmembrane transporter activity; L-histidine transmembrane transporter activity; carnitine:acyl carnitine antiporter activity; arginine transmembrane transporter activity; L-lysine transmembrane transporter activity;	GO:0005739 GO:0005743 GO:0016021	mitochondrion; mitochondrial inner membrane; integral component of membrane	PF00153	Mito_carr;	AT1G79900|ATMBAC2|BAC2|ARABIDOPSIS MITOCHONDRIAL BASIC AMINO ACID CARRIER 2|F19K16.14|F19K16_14
Glyma.02g063300	-4.20587	0.00425524	Glyma.02g063300	262	UniRef100_K7K6S4 AB hydrolase-1 domain-containing protein n=1 Tax=Glycine max TaxID=3847 RepID=K7K6S4_SOYBN	0	99.62	UniRef100_K7K6S4 AB hydrolase-1 domain-containing protein n=1 Tax=Glycine max TaxID=3847 RepID=K7K6S4_SOYBN	0	99.62	AT2G23620	AT2G23620.1 | Symbols: ATMES1, MES1 | methyl esterase 1 | chr2:10047462-10049248 REVERSE LENGTH=263	2e-107	96.18	GO:0009627 GO:0009694 GO:0009696 GO:0009817	systemic acquired resistance; jasmonic acid metabolic process; salicylic acid metabolic process; defense response to fungus, incompatible interaction;	GO:0016787 GO:0016788 GO:0080030 GO:0080031 GO:0080032	hydrolase activity; hydrolase activity, acting on ester bonds; methyl indole-3-acetate esterase activity; methyl salicylate esterase activity; methyl jasmonate esterase activity;	NA	NA	PF12697	Abhydrolase_6;	AT2G23620|ATMES1|MES1|ARABIDOPSIS THALIANA METHYL ESTERASE 1|methyl esterase 1|F26B6.27|F26B6_27
Glyma.01g142400	-4.13668	0.00636968	Glyma.01g142400	284	UniRef100_P39657 RuBisCO-associated protein n=3 Tax=Soja TaxID=1462606 RepID=RUAP_SOYBN	0	99.65	UniRef100_P39657 RuBisCO-associated protein n=3 Tax=Soja TaxID=1462606 RepID=RUAP_SOYBN	0	99.65	NA	NA	NA	NA	NA	NA	NA	NA	NA	NA	PF00704	Glyco_hydro_18;	NA
Glyma.02g051700	-3.8696	0.000650645	Glyma.02g051700	849	UniRef100_I1JCK7 Beta-galactosidase n=1 Tax=Glycine max TaxID=3847 RepID=I1JCK7_SOYBN	0	99.88	UniRef100_I1JCK7 Beta-galactosidase n=1 Tax=Glycine max TaxID=3847 RepID=I1JCK7_SOYBN	0	99.88	AT4G36360	AT4G36360.1 | Symbols: BGAL3 | beta-galactosidase 3 | chr4:17176840-17181143 REVERSE LENGTH=856	0	98.82	GO:0005975	carbohydrate metabolic process;	GO:0004565 GO:0030246	beta-galactosidase activity; carbohydrate binding;	GO:0005576 GO:0005618 GO:0005773 GO:0005886 GO:0009505 GO:0048046	extracellular region; cell wall; vacuole; plasma membrane; plant-type cell wall; apoplast	PF02140 PF01301	Gal_Lectin; Glyco_hydro_35;	AT4G36360|BGAL3|beta-galactosidase 3|F23E13.200|F23E13_200
Glyma.13g267851	-3.41465	0.00166307	Glyma.13g267851	343	UniRef100_A0A445IAP6 Gamma-glutamyl hydrolase isoform A n=1 Tax=Glycine soja TaxID=3848 RepID=A0A445IAP6_GLYSO	0	99.71	UniRef100_A0A445IAP6 Gamma-glutamyl hydrolase isoform A n=1 Tax=Glycine soja TaxID=3848 RepID=A0A445IAP6_GLYSO	0	99.71	AT1G78660	AT1G78660.1 | Symbols: ATGGH1, GGH1 | gamma-glutamyl hydrolase 1 | chr1:29585901-29588117 FORWARD LENGTH=348	3e-131	93.29	GO:0046900	tetrahydrofolylpolyglutamate metabolic process;	GO:0008242 GO:0034722	omega peptidase activity; gamma-glutamyl-peptidase activity;	GO:0005576 GO:0005615 GO:0005618 GO:0005773	extracellular region; extracellular space; cell wall; vacuole	PF07722	Peptidase_C26;	AT1G78660|ATGGH1|GGH1|gamma-glutamyl hydrolase 1|T30F21.1|T30F21_1
Glyma.05g145000	-3.41361	0.0089377	Glyma.05g145000	1453	UniRef100_I1K3J4 Uncharacterized protein n=3 Tax=Soja TaxID=1462606 RepID=I1K3J4_SOYBN	0	99.93	UniRef100_A0A445JCH9 ABC transporter C family member 3 isoform A n=1 Tax=Glycine soja TaxID=3848 RepID=A0A445JCH9_GLYSO	0	99.93	AT3G13080	AT3G13080.1 | Symbols: ATMRP3, MRP3, ABCC3 | multidrug resistance-associated protein 3 | chr3:4196019-4201250 REVERSE LENGTH=1514	0	85.82	GO:0055085	transmembrane transport;	GO:0005524 GO:0008559 GO:0010290 GO:0015431 GO:0016887 GO:0042626	ATP binding; ATPase-coupled xenobiotic transmembrane transporter activity; chlorophyll catabolite transmembrane transporter activity; ATPase-coupled glutathione S-conjugate transmembrane transporter activity; ATPase activity; ATPase-coupled transmembrane transporter activity;	GO:0000325 GO:0005773 GO:0005774 GO:0009506 GO:0009507 GO:0016020 GO:0016021 GO:0048046	plant-type vacuole; vacuole; vacuolar membrane; plasmodesma; chloroplast; membrane; integral component of membrane; apoplast	PF00664 PF00005	ABC_membrane; ABC_tran;	AT3G13080|ATMRP3|MRP3|ABCC3|multidrug resistance-associated protein 3|MULTIDRUG RESISTANCE PROTEIN 3|ATP-binding cassette C3|MJG19.26|MJG19_26
Glyma.02g126300	-3.15726	0.00238158	Glyma.02g126300	606	UniRef100_I1JEN0 Uncharacterized protein n=2 Tax=Soja TaxID=1462606 RepID=I1JEN0_SOYBN	0	99.83	UniRef100_A0A0B2RFG0 Chaperonin 60 subunit beta 4, chloroplastic n=2 Tax=Soja TaxID=1462606 RepID=A0A0B2RFG0_GLYSO	0	99.83	AT1G26230	AT1G26230.1 | Symbols: | TCP-1/cpn60 chaperonin family protein | chr1:9072388-9075272 REVERSE LENGTH=611	0	94.06	GO:0006457 GO:0006458 GO:0042026 GO:0045041	protein folding; 'de novo' protein folding; protein refolding; protein import into mitochondrial intermembrane space;	GO:0005524 GO:0051082	ATP binding; unfolded protein binding;	GO:0005737 GO:0005829 GO:0009507 GO:0009570 GO:0009941	cytoplasm; cytosol; chloroplast; chloroplast stroma; chloroplast envelope	PF00118	Cpn60_TCP1;	AT1G26230|Cpn60beta4|CPNB4|chaperonin-60beta4|F28B23.11|F28B23_11
Glyma.08g341800	-3.14165	0.0089377	Glyma.08g341800	214	UniRef100_A0A0B2P2G2 Trypsin inhibitor A n=2 Tax=Soja TaxID=1462606 RepID=A0A0B2P2G2_GLYSO	9e-155	99.53	UniRef100_A0A0B2P2G2 Trypsin inhibitor A n=2 Tax=Soja TaxID=1462606 RepID=A0A0B2P2G2_GLYSO	9e-155	99.53	AT1G73260	AT1G73260.1 | Symbols: ATKTI1, KTI1 | kunitz trypsin inhibitor 1 | chr1:27547410-27548057 REVERSE LENGTH=215	5e-13	84.58	GO:0002237 GO:0002238 GO:0009611 GO:0009624 GO:0009625 GO:0009751 GO:0012501 GO:0042542 GO:0042742	response to molecule of bacterial origin; response to molecule of fungal origin; response to wounding; response to nematode; response to insect; response to salicylic acid; programmed cell death; response to hydrogen peroxide; defense response to bacterium;	GO:0004866 GO:0004867 GO:0004869	endopeptidase inhibitor activity; serine-type endopeptidase inhibitor activity; cysteine-type endopeptidase inhibitor activity;	GO:0005576 GO:0005739 GO:0005783 GO:0099503	extracellular region; mitochondrion; endoplasmic reticulum; secretory vesicle	PF00197	Kunitz_legume;	AT1G73260|ATKTI1|KTI1|AtKTI4|ARABIDOPSIS THALIANA KUNITZ TRYPSIN INHIBITOR 1|kunitz trypsin inhibitor 1|ARABIDOPSIS THALIANA KUNITZ TRYPSIN INHIBITOR 4|T18K17.7|T18K17_7
Glyma.09g249800	-2.93015	0.00636968	Glyma.09g249800	595	UniRef100_I1L699 CMP/dCMP-type deaminase domain-containing protein n=2 Tax=Glycine max TaxID=3847 RepID=I1L699_SOYBN	0	99.83	UniRef100_I1L699 CMP/dCMP-type deaminase domain-containing protein n=2 Tax=Glycine max TaxID=3847 RepID=I1L699_SOYBN	0	99.83	AT3G47390	AT3G47390.1 | Symbols: PHS1 | cytidine/deoxycytidylate deaminase family protein | chr3:17462094-17464655 FORWARD LENGTH=599	0	99.33	GO:0009231 GO:0009644 GO:0009658 GO:0046443 GO:0055114 GO:1901135	riboflavin biosynthetic process; response to high light intensity; chloroplast organization; FAD metabolic process; oxidation-reduction process; carbohydrate derivative metabolic process;	GO:0008703 GO:0008835 GO:0016799 GO:0050661	5-amino-6-(5-phosphoribosylamino)uracil reductase activity; diaminohydroxyphosphoribosylaminopyrimidine deaminase activity; hydrolase activity, hydrolyzing N-glycosyl compounds; NADP binding;	GO:0009507	chloroplast	PF00383 PF08719 PF01872 PF08719 PF01872	dCMP_cyt_deam_1; DUF1768; RibD_C; DUF1768; RibD_C;	AT3G47390|PHS1|PyrR|PHOTOSENSITIVE 1|pyrimidine reductase|T21L8.140
Glyma.13g250400	-2.87193	0.00351323	Glyma.13g250400	535	UniRef100_I1M2G5 Uncharacterized protein n=3 Tax=Soja TaxID=1462606 RepID=I1M2G5_SOYBN	0	99.81	UniRef100_R4HEK6 Nerol synthase n=1 Tax=Glycine max TaxID=3847 RepID=R4HEK6_SOYBN	0	99.81	AT1G61680	AT1G61680.1 | Symbols: TPS14, ATTPS14 | terpene synthase 14 | chr1:22772455-22774687 REVERSE LENGTH=569	8e-144	90.84	GO:0016114 GO:0043693	terpenoid biosynthetic process; monoterpene biosynthetic process;	GO:0000287 GO:0010333 GO:0034007	magnesium ion binding; terpene synthase activity; S-linalool synthase activity;	GO:0009507	chloroplast	PF01397 PF03936	Terpene_synth; Terpene_synth_C;	AT1G61680|TPS14|ATTPS14|terpene synthase 14|T13M11.3|T13M11_3|AtTPS14
Glyma.20g054000	-2.84738	0.00718454	Glyma.20g054000	904	UniRef100_I1NE45 Lipoxygenase n=1 Tax=Glycine max TaxID=3847 RepID=I1NE45_SOYBN	0	99.89	UniRef100_I1NE45 Lipoxygenase n=1 Tax=Glycine max TaxID=3847 RepID=I1NE45_SOYBN	0	99.89	AT3G45140	AT3G45140.1 | Symbols: LOX2, ATLOX2 | lipoxygenase 2 | chr3:16525437-16529233 FORWARD LENGTH=896	0	98.56	GO:0009414 GO:0009611 GO:0009617 GO:0009620 GO:0009695 GO:0009753 GO:0010597 GO:0031408 GO:0034440 GO:0051707 GO:0080027	response to water deprivation; response to wounding; response to bacterium; response to fungus; jasmonic acid biosynthetic process; response to jasmonic acid; green leaf volatile biosynthetic process; oxylipin biosynthetic process; lipid oxidation; response to other organism; response to herbivore;	GO:0005515 GO:0016165 GO:0016702 GO:0046872	protein binding; linoleate 13S-lipoxygenase activity; oxidoreductase activity, acting on single donors with incorporation of molecular oxygen, incorporation of two atoms of oxygen; metal ion binding;	GO:0005737 GO:0005829 GO:0009507 GO:0009535 GO:0009570 GO:0009941	cytoplasm; cytosol; chloroplast; chloroplast thylakoid membrane; chloroplast stroma; chloroplast envelope	PF01477 PF00305	PLAT; Lipoxygenase;	AT3G45140|LOX2|ATLOX2|lipoxygenase 2|ARABIODOPSIS THALIANA LIPOXYGENASE 2|T14D3.80
Glyma.15g011500	-2.81646	0.00222673	Glyma.15g011500	618	UniRef100_I1MCJ2 ADP,ATP carrier protein n=1 Tax=Glycine max TaxID=3847 RepID=I1MCJ2_SOYBN	0	99.84	UniRef100_I1MCJ2 ADP,ATP carrier protein n=1 Tax=Glycine max TaxID=3847 RepID=I1MCJ2_SOYBN	0	99.84	AT1G80300	AT1G80300.1 | Symbols: NTT1, ATNTT1 | nucleotide transporter 1 | chr1:30191954-30194280 FORWARD LENGTH=624	0	96.93	NA	NA	GO:0005471 GO:0005524	ATP:ADP antiporter activity; ATP binding;	GO:0005739 GO:0009507 GO:0009536 GO:0009941 GO:0016021 GO:0031969	mitochondrion; chloroplast; plastid; chloroplast envelope; integral component of membrane; chloroplast membrane	PF03219	TLC;	AT1G80300
Glyma.04g243000	-2.72207	0.00217644	Glyma.04g243000	479	UniRef100_I1JYZ2 E1_dh domain-containing protein n=1 Tax=Glycine max TaxID=3847 RepID=I1JYZ2_SOYBN	0	99.79	UniRef100_I1JYZ2 E1_dh domain-containing protein n=1 Tax=Glycine max TaxID=3847 RepID=I1JYZ2_SOYBN	0	99.79	AT5G09300	AT5G09300.1 | Symbols: | Thiamin diphosphate-binding fold (THDP-binding) superfamily protein | chr5:2884282-2886797 REVERSE LENGTH=472	0	82.46	GO:0009083 GO:0055114	branched-chain amino acid catabolic process; oxidation-reduction process;	GO:0003826 GO:0003863 GO:0046872	alpha-ketoacid dehydrogenase activity; 3-methyl-2-oxobutanoate dehydrogenase (2-methylpropanoyl-transferring) activity; metal ion binding;	GO:0005739 GO:0005947 GO:0009507	mitochondrion; mitochondrial alpha-ketoglutarate dehydrogenase complex; chloroplast	PF00676	E1_dh;	AT5G09300|T5E8.100|T5E8_100
Glyma.18g139900	-2.69916	0.00927775	Glyma.18g139900	539	UniRef100_A0A0B2QTT2 Polygalacturonase n=2 Tax=Soja TaxID=1462606 RepID=A0A0B2QTT2_GLYSO	0	99.81	UniRef100_A0A0B2QTT2 Polygalacturonase n=2 Tax=Soja TaxID=1462606 RepID=A0A0B2QTT2_GLYSO	0	99.81	AT1G60590	AT1G60590.1 | Symbols: | Pectin lyase-like superfamily protein | chr1:22314426-22316867 REVERSE LENGTH=540	0	99.26	GO:0005975 GO:0071555	carbohydrate metabolic process; cell wall organization;	GO:0004650 GO:0016829	polygalacturonase activity; lyase activity;	GO:0005576	extracellular region	PF00295	Glyco_hydro_28;	AT1G60590|F8A5.12|F8A5_12
Glyma.02g282400	-2.69053	0.00351323	Glyma.02g282400	246	UniRef100_I1JJ04 Reticulon-like protein n=2 Tax=Soja TaxID=1462606 RepID=I1JJ04_SOYBN	8e-179	99.59	UniRef100_I1JJ04 Reticulon-like protein n=2 Tax=Soja TaxID=1462606 RepID=I1JJ04_SOYBN	8e-179	99.59	AT3G10260	AT3G10260.3 | Symbols: | Reticulon family protein | chr3:3171413-3172568 REVERSE LENGTH=267	1e-108	99.59	GO:0009617	response to bacterium;	GO:0005515	protein binding;	GO:0005634 GO:0005739 GO:0005789 GO:0005829 GO:0016021	nucleus; mitochondrion; endoplasmic reticulum membrane; cytosol; integral component of membrane	PF02453	Reticulon;	AT3G10260|RTNLB8|reticulon-like B 8|F14P13.14
Glyma.12g015100	-2.57299	0.00238158	Glyma.12g015100	376	UniRef100_A0A0B2SNR9 Alcohol dehydrogenase-like 2 n=2 Tax=Soja TaxID=1462606 RepID=A0A0B2SNR9_GLYSO	0	99.73	UniRef100_A0A0B2SNR9 Alcohol dehydrogenase-like 2 n=2 Tax=Soja TaxID=1462606 RepID=A0A0B2SNR9_GLYSO	0	99.73	AT1G22440	AT1G22440.1 | Symbols: | Zinc-binding alcohol dehydrogenase family protein | chr1:7922560-7924759 FORWARD LENGTH=386	2e-112	97.61	GO:0046294 GO:0055114	formaldehyde catabolic process; oxidation-reduction process;	GO:0004024 GO:0008270 GO:0051903	alcohol dehydrogenase activity, zinc-dependent; zinc ion binding; S-(hydroxymethyl)glutathione dehydrogenase activity;	GO:0005737 GO:0005829	cytoplasm; cytosol	PF00107 PF08240	ADH_zinc_N; ADH_N;	AT1G22440|F12K8.21|F12K8_21
Glyma.12g015400	-2.56215	0.00238158	Glyma.12g015400	376	UniRef100_A0A0B2SNR9 Alcohol dehydrogenase-like 2 n=2 Tax=Soja TaxID=1462606 RepID=A0A0B2SNR9_GLYSO	0	99.73	UniRef100_A0A0B2SNR9 Alcohol dehydrogenase-like 2 n=2 Tax=Soja TaxID=1462606 RepID=A0A0B2SNR9_GLYSO	0	99.73	AT1G22440	AT1G22440.1 | Symbols: | Zinc-binding alcohol dehydrogenase family protein | chr1:7922560-7924759 FORWARD LENGTH=386	2e-112	97.61	GO:0046294 GO:0055114	formaldehyde catabolic process; oxidation-reduction process;	GO:0004024 GO:0008270 GO:0051903	alcohol dehydrogenase activity, zinc-dependent; zinc ion binding; S-(hydroxymethyl)glutathione dehydrogenase activity;	GO:0005737 GO:0005829	cytoplasm; cytosol	PF00107 PF08240	ADH_zinc_N; ADH_N;	AT1G22440|F12K8.21|F12K8_21
Glyma.15g100100	-2.55331	0.00636968	Glyma.15g100100	455	UniRef100_A0A445GRM7 Receptor-like cytosolic serine/threonine-protein kinase RBK2 isoform A n=1 Tax=Glycine soja TaxID=3848 RepID=A0A445GRM7_GLYSO	0	99.78	UniRef100_A0A445GRM7 Receptor-like cytosolic serine/threonine-protein kinase RBK2 isoform A n=1 Tax=Glycine soja TaxID=3848 RepID=A0A445GRM7_GLYSO	0	99.78	AT5G18910	AT5G18910.1 | Symbols: | Protein kinase superfamily protein | chr5:6306994-6309396 REVERSE LENGTH=511	0	88.13	GO:0006468 GO:0046777	protein phosphorylation; protein autophosphorylation;	GO:0004674 GO:0004675 GO:0005524	protein serine/threonine kinase activity; transmembrane receptor protein serine/threonine kinase activity; ATP binding;	GO:0005634 GO:0005777 GO:0005886	nucleus; peroxisome; plasma membrane	PF07714	Pkinase_Tyr;	AT5G18910|F17K4.160|F17K4_160
Glyma.08g341600	-2.49888	0.00636968	Glyma.08g341600	218	UniRef100_A0A0B2NXT8 Trypsin inhibitor A n=2 Tax=Soja TaxID=1462606 RepID=A0A0B2NXT8_GLYSO	6e-160	99.54	UniRef100_A0A0B2NXT8 Trypsin inhibitor A n=2 Tax=Soja TaxID=1462606 RepID=A0A0B2NXT8_GLYSO	6e-160	99.54	AT1G17860	AT1G17860.1 | Symbols: | Kunitz family trypsin and protease inhibitor protein | chr1:6149343-6149933 FORWARD LENGTH=196	2e-12	84.86	GO:0006952 GO:0009625 GO:0010466	defense response; response to insect; negative regulation of peptidase activity;	GO:0004867 GO:0004869 GO:0030414	serine-type endopeptidase inhibitor activity; cysteine-type endopeptidase inhibitor activity; peptidase inhibitor activity;	GO:0005576 GO:0005618 GO:0005783 GO:0048046 GO:0099503	extracellular region; cell wall; endoplasmic reticulum; apoplast; secretory vesicle	PF00197	Kunitz_legume;	AT1G17860|AtKTI5|ARABIDOPSIS THALIANA KUNITZ TRYPSIN INHIBITOR 5|F2H15.9|F2H15_9
Glyma.16g158100	-2.47133	0.00599379	Glyma.16g158100	479	UniRef100_A0A0B2RHV7 Glycosyltransferase n=2 Tax=Soja TaxID=1462606 RepID=A0A0B2RHV7_GLYSO	0	99.79	UniRef100_A0A0B2RHV7 Glycosyltransferase n=2 Tax=Soja TaxID=1462606 RepID=A0A0B2RHV7_GLYSO	0	99.79	AT1G05680	AT1G05680.1 | Symbols: UGT74E2 | Uridine diphosphate glycosyltransferase 74E2 | chr1:1703196-1704639 REVERSE LENGTH=453	1e-154	92.69	GO:0010016 GO:0042631 GO:0070301 GO:0071215 GO:0071475 GO:0080024 GO:0080167	shoot system morphogenesis; cellular response to water deprivation; cellular response to hydrogen peroxide; cellular response to abscisic acid stimulus; cellular hyperosmotic salinity response; indolebutyric acid metabolic process; response to karrikin;	GO:0008194 GO:0016757 GO:0035251 GO:0052638 GO:0080043 GO:0080044	UDP-glycosyltransferase activity; transferase activity, transferring glycosyl groups; UDP-glucosyltransferase activity; indole-3-butyrate beta-glucosyltransferase activity; quercetin 3-O-glucosyltransferase activity; quercetin 7-O-glucosyltransferase activity;	GO:0009507 GO:0043231	chloroplast; intracellular membrane-bounded organelle	PF00201	UDPGT;	AT1G05680|UGT74E2|Uridine diphosphate glycosyltransferase 74E2|F3F20.13|F3F20_13
Glyma.16g182400	-2.43956	0.00999808	Glyma.16g182400	988	UniRef100_I1MPM2 Uncharacterized protein n=2 Tax=Glycine max TaxID=3847 RepID=I1MPM2_SOYBN	0	99.9	UniRef100_A0A0B2PIY7 Protein NLP7 n=2 Tax=Glycine soja TaxID=3848 RepID=A0A0B2PIY7_GLYSO	0	99.9	AT4G24020	AT4G24020.1 | Symbols: NLP7 | NIN like protein 7 | chr4:12479904-12483822 FORWARD LENGTH=959	0	95.75	GO:0009414 GO:0010118 GO:0010167 GO:0042128	response to water deprivation; stomatal movement; response to nitrate; nitrate assimilation;	GO:0003700 GO:0005515 GO:0044212	DNA-binding transcription factor activity; protein binding; transcription regulatory region DNA binding;	GO:0005634	nucleus	PF00564 PF02042	PB1; RWP-RK;	AT4G24020|NLP7|NIN like protein 7|T19F6.10|T19F6_10|NLP7
Glyma.11g124900	-2.42862	0.00463314	Glyma.11g124900	233	UniRef100_I1LJL8 Peptidylprolyl isomerase n=2 Tax=Soja TaxID=1462606 RepID=I1LJL8_SOYBN	2e-164	99.57	UniRef100_I1LJL8 Peptidylprolyl isomerase n=2 Tax=Soja TaxID=1462606 RepID=I1LJL8_SOYBN	2e-164	99.57	AT2G43560	AT2G43560.1 | Symbols: | FKBP-like peptidyl-prolyl cis-trans isomerase family protein | chr2:18073995-18075385 REVERSE LENGTH=223	1e-103	97.42	NA	NA	GO:0003755	peptidyl-prolyl cis-trans isomerase activity;	GO:0005829 GO:0009507 GO:0009534 GO:0009543 GO:0009570 GO:0009579 GO:0031977	cytosol; chloroplast; chloroplast thylakoid; chloroplast thylakoid lumen; chloroplast stroma; thylakoid; thylakoid lumen	PF00254	FKBP_C;	AT2G43560
Glyma.09g143900	-2.37058	0.00378923	Glyma.09g143900	483	UniRef100_K7LDX3 DUF4005 domain-containing protein n=2 Tax=Soja TaxID=1462606 RepID=K7LDX3_SOYBN	0	99.79	UniRef100_K7LDX3 DUF4005 domain-containing protein n=2 Tax=Soja TaxID=1462606 RepID=K7LDX3_SOYBN	0	99.79	AT5G62070	AT5G62070.1 | Symbols: IQD23 | IQ-domain 23 | chr5:24930057-24932451 REVERSE LENGTH=403	7e-59	92.75	GO:0008150	biological process;	GO:0003674	molecular function;	GO:0005730 GO:0005856	nucleolus; cytoskeleton	PF00612 PF13178	IQ; DUF4005;	AT5G62070|IQD23|IQ-domain 23|MTG10.10|MTG10_10
Glyma.07g096900	-2.24187	0.0089377	Glyma.07g096900	317	UniRef100_A0A0B2SCU2 Chlorophyllase-1 n=2 Tax=Soja TaxID=1462606 RepID=A0A0B2SCU2_GLYSO	0	99.68	UniRef100_A0A0B2SCU2 Chlorophyllase-1 n=2 Tax=Soja TaxID=1462606 RepID=A0A0B2SCU2_GLYSO	0	99.68	AT1G19670	AT1G19670.1 | Symbols: ATCLH1, CORI1, ATHCOR1, CLH1 | chlorophyllase 1 | chr1:6803796-6804923 REVERSE LENGTH=324	5e-96	95.27	GO:0015996 GO:0042742 GO:0050832	chlorophyll catabolic process; defense response to bacterium; defense response to fungus;	GO:0047746 GO:0102293	chlorophyllase activity; pheophytinase b activity;	GO:0005634 GO:0005773 GO:0009507	nucleus; vacuole; chloroplast	PF07224	Chlorophyllase;	AT1G19670|ATCLH1|CORI1|ATHCOR1|CLH1|chlorophyllase 1|CORONATINE-INDUCED PROTEIN 1|F6F9.28|F6F9_28|CHLOROPHYLLASE
Glyma.18g184000	-2.16275	0.00318055	Glyma.18g184000	140	UniRef100_A0A0B2PXD9 Uncharacterized protein n=2 Tax=Soja TaxID=1462606 RepID=A0A0B2PXD9_GLYSO	2e-95	99.29	UniRef100_A0A1S2Z3H3 uncharacterized protein LOC101510131 n=1 Tax=Cicer arietinum TaxID=3827 RepID=A0A1S2Z3H3_CICAR	2e-60	99.29	AT5G02160	AT5G02160.1 | Symbols: | unknown protein; FUNCTIONS IN: molecular_function unknown; INVOLVED IN: biological_process unknown; LOCATED IN: chloroplast thylakoid membrane; EXPRESSED IN: 23 plant structures; EXPRESSED DURING: 13 growth stages; Has 121 Blast hits to 121 proteins in 17 species: Archae - 0; Bacteria - 0; Metazoa - 0; Fungi - 0; Plants - 121; Viruses - 0; Other Eukaryotes - 0 (source: NC…	4e-46	67.86	GO:0032055	negative regulation of translation in response to stress;	GO:0005515	protein binding;	GO:0005886 GO:0009507 GO:0009535 GO:0016021	plasma membrane; chloroplast; chloroplast thylakoid membrane; integral component of membrane	NA	NA	AT5G02160
Glyma.01g191200	-2.15991	0.00636968	Glyma.01g191200	273	UniRef100_I1J9C0 AB hydrolase-1 domain-containing protein n=1 Tax=Glycine max TaxID=3847 RepID=I1J9C0_SOYBN	0	99.63	UniRef100_I1J9C0 AB hydrolase-1 domain-containing protein n=1 Tax=Glycine max TaxID=3847 RepID=I1J9C0_SOYBN	0	99.63	AT4G37470	AT4G37470.1 | Symbols: | alpha/beta-Hydrolases superfamily protein | chr4:17617045-17618363 REVERSE LENGTH=270	4e-162	98.17	GO:0009640 GO:0009704 GO:0080167	photomorphogenesis; de-etiolation; response to karrikin;	GO:0016787	hydrolase activity;	GO:0005634 GO:0005737 GO:0005829	nucleus; cytoplasm; cytosol	PF12697	Abhydrolase_6;	AT4G37470|KAI2|KARRIKIN INSENSITIVE 2|F6G17.120|F6G17_120
Glyma.02g138600	-2.14634	0.00204276	Glyma.02g138600	161	UniRef100_A0A0B2RD58 Uncharacterized protein n=2 Tax=Soja TaxID=1462606 RepID=A0A0B2RD58_GLYSO	2e-109	99.38	UniRef100_UPI000F7C66B9 uncharacterized protein LOC113857605 n=1 Tax=Abrus precatorius TaxID=3816 RepID=UPI000F7C66B9	3e-49	92.55	AT1G21500	AT1G21500.1 | Symbols: | unknown protein; Has 29 Blast hits to 29 proteins in 12 species: Archae - 0; Bacteria - 0; Metazoa - 0; Fungi - 2; Plants - 27; Viruses - 0; Other Eukaryotes - 0 (source: NCBI BLink). | chr1:7530047-7530954 REVERSE LENGTH=126	2e-13	54.66	NA	NA	NA	NA	GO:0005634 GO:0009507 GO:0009534	nucleus; chloroplast; chloroplast thylakoid	NA	NA	AT1G21500
Glyma.16g153000	-2.07403	0.00456668	Glyma.16g153000	382	UniRef100_C6T7D7 Uncharacterized protein n=3 Tax=Soja TaxID=1462606 RepID=C6T7D7_SOYBN	0	99.74	UniRef100_A0A445GJ08 Protein NDH-DEPENDENT CYCLIC ELECTRON FLOW 5 isoform B n=1 Tax=Glycine soja TaxID=3848 RepID=A0A445GJ08_GLYSO	0	82.46	AT1G55370	AT1G55370.2 | Symbols: NDF5 | NDH-dependent cyclic electron flow 5 | chr1:20674852-20676071 FORWARD LENGTH=354	2e-83	84.55	GO:0005975 GO:0009773 GO:0010628	carbohydrate metabolic process; photosynthetic electron transport in photosystem I; positive regulation of gene expression;	GO:0003824 GO:0030246	catalytic activity; carbohydrate binding;	GO:0009507 GO:0009535 GO:0016020	chloroplast; chloroplast thylakoid membrane; membrane	NA	NA	AT1G55370|NDF5|NDH-dependent cyclic electron flow 5|T18I3.2|NDF5
Glyma.01g069500	-1.82223	0.00546661	Glyma.01g069500	606	UniRef100_A0A0B2RFG0 Chaperonin 60 subunit beta 4, chloroplastic n=2 Tax=Soja TaxID=1462606 RepID=A0A0B2RFG0_GLYSO	0	99.83	UniRef100_A0A0B2RFG0 Chaperonin 60 subunit beta 4, chloroplastic n=2 Tax=Soja TaxID=1462606 RepID=A0A0B2RFG0_GLYSO	0	99.83	AT1G26230	AT1G26230.1 | Symbols: | TCP-1/cpn60 chaperonin family protein | chr1:9072388-9075272 REVERSE LENGTH=611	0	93.89	GO:0006457 GO:0006458 GO:0042026 GO:0045041	protein folding; 'de novo' protein folding; protein refolding; protein import into mitochondrial intermembrane space;	GO:0005524 GO:0051082	ATP binding; unfolded protein binding;	GO:0005737 GO:0005829 GO:0009507 GO:0009570 GO:0009941	cytoplasm; cytosol; chloroplast; chloroplast stroma; chloroplast envelope	PF00118	Cpn60_TCP1;	AT1G26230|Cpn60beta4|CPNB4|chaperonin-60beta4|F28B23.11|F28B23_11
Glyma.12g021300	1.67951	0.0062512	Glyma.12g021300	327	UniRef100_A0A0B2QHA0 Glucan endo-1,3-beta-glucosidase n=2 Tax=Soja TaxID=1462606 RepID=A0A0B2QHA0_GLYSO	0	99.69	UniRef100_A0A0B2QHA0 Glucan endo-1,3-beta-glucosidase n=2 Tax=Soja TaxID=1462606 RepID=A0A0B2QHA0_GLYSO	0	99.69	AT4G16260	AT4G16260.1 | Symbols: | Glycosyl hydrolase superfamily protein | chr4:9200180-9201441 REVERSE LENGTH=344	2e-112	99.39	GO:0002215 GO:0005975 GO:0009817	defense response to nematode; carbohydrate metabolic process; defense response to fungus, incompatible interaction;	GO:0042973	glucan endo-1,3-beta-D-glucosidase activity;	GO:0005576 GO:0005618 GO:0005739 GO:0005774 GO:0046658 GO:0099503	extracellular region; cell wall; mitochondrion; vacuolar membrane; anchored component of plasma membrane; secretory vesicle	PF00332	Glyco_hydro_17;	AT4G16260|DL4170C|FCAALL.386
Glyma.11g051500	1.83699	0.00456668	Glyma.11g051500	507	UniRef100_I1LH97 Uncharacterized protein n=3 Tax=Soja TaxID=1462606 RepID=I1LH97_SOYBN	0	99.8	UniRef100_UPI00098DBE13 metal transporter Nramp3 n=1 Tax=Cajanus cajan TaxID=3821 RepID=UPI00098DBE13	0	98.82	AT2G23150	AT2G23150.1 | Symbols: NRAMP3, ATNRAMP3 | natural resistance-associated macrophage protein 3 | chr2:9856422-9858565 REVERSE LENGTH=509	0	97.24	GO:0006828 GO:0006875 GO:0009617 GO:0010043 GO:0015691 GO:0015692 GO:0030001 GO:0042742 GO:0055072 GO:2000379	manganese ion transport; cellular metal ion homeostasis; response to bacterium; response to zinc ion; cadmium ion transport; lead ion transport; metal ion transport; defense response to bacterium; iron ion homeostasis; positive regulation of reactive oxygen species metabolic process;	GO:0005384 GO:0015086 GO:0015103 GO:0046873	manganese ion transmembrane transporter activity; cadmium ion transmembrane transporter activity; inorganic anion transmembrane transporter activity; metal ion transmembrane transporter activity;	GO:0005737 GO:0005773 GO:0005774 GO:0005794 GO:0009506 GO:0016021	cytoplasm; vacuole; vacuolar membrane; Golgi apparatus; plasmodesma; integral component of membrane	PF01566	Nramp;	AT2G23150|NRAMP3|ATNRAMP3|natural resistance-associated macrophage protein 3|T20D16.22|T20D16_22|METAL TRANSPORTER NRAMP3
Glyma.02g053600	2.07312	0.00425524	Glyma.02g053600	499	UniRef100_I1JCM4 AAA domain-containing protein n=1 Tax=Glycine max TaxID=3847 RepID=I1JCM4_SOYBN	0	99.8	UniRef100_I1JCM4 AAA domain-containing protein n=1 Tax=Glycine max TaxID=3847 RepID=I1JCM4_SOYBN	0	99.8	AT3G50930	AT3G50930.1 | Symbols: BCS1 | cytochrome BC1 synthesis | chr3:18929817-18931547 FORWARD LENGTH=576	0	93.99	GO:0002237 GO:0008219 GO:0009411 GO:0009617 GO:0009626 GO:0009863	response to molecule of bacterial origin; cell death; response to UV; response to bacterium; plant-type hypersensitive response; salicylic acid mediated signaling pathway;	GO:0005524 GO:0016887 GO:0042802	ATP binding; ATPase activity; identical protein binding;	GO:0005739 GO:0005740 GO:0005741 GO:0005886 GO:0016021	mitochondrion; mitochondrial envelope; mitochondrial outer membrane; plasma membrane; integral component of membrane	PF00004 PF14363	AAA; AAA_assoc;	AT3G50930|BCS1|OM66|AtOM66|AtBCS1|cytochrome BC1 synthesis|Outer Mitochondrial membrane protein of 66 kDa|F18B3.210
Glyma.12g063600	2.21252	0.00278256	Glyma.12g063600	448	UniRef100_I1LQR0 Uncharacterized protein n=2 Tax=Soja TaxID=1462606 RepID=I1LQR0_SOYBN	0	99.78	UniRef100_A0A4D6LI56 Ankyrin n=1 Tax=Vigna unguiculata TaxID=3917 RepID=A0A4D6LI56_VIGUN	0	99.78	AT2G28840	AT2G28840.1 | Symbols: XBAT31 | XB3 ortholog 1 in Arabidopsis thaliana | chr2:12378542-12380474 FORWARD LENGTH=456	0	98.88	GO:0016567	protein ubiquitination;	GO:0016740 GO:0046872	transferase activity; metal ion binding;	GO:0005634 GO:0009507	nucleus; chloroplast	PF12796	Ank_2;	AT2G28840|XBAT31|XB3 ortholog 1 in Arabidopsis thaliana|F8N16.13|F8N16_13
Glyma.19g007900	2.23092	0.00230065	Glyma.19g007900	425	UniRef100_A0A445FAP2 Uncharacterized protein n=1 Tax=Glycine soja TaxID=3848 RepID=A0A445FAP2_GLYSO	0	99.76	UniRef100_UPI000233F00D uncharacterized protein LOC100784371 n=1 Tax=Glycine max TaxID=3847 RepID=UPI000233F00D	0	99.76	AT3G27930	AT3G27930.1 | Symbols: | unknown protein; FUNCTIONS IN: molecular_function unknown; INVOLVED IN: N-terminal protein myristoylation; LOCATED IN: cellular_component unknown; EXPRESSED IN: 23 plant structures; EXPRESSED DURING: 14 growth stages; Has 35 Blast hits to 35 proteins in 12 species: Archae - 0; Bacteria - 0; Metazoa - 0; Fungi - 0; Plants - 35; Viruses - 0; Other Eukaryotes - 0 (source: NC…	0	94.35	GO:1900057	positive regulation of leaf senescence;	GO:0008308	voltage-gated anion channel activity;	GO:0005634 GO:0031307	nucleus; integral component of mitochondrial outer membrane	NA	NA	AT3G27930|OM47|AtOM47|outer membrane 47|K24A2.1
Glyma.15g062500	2.23228	0.00593855	Glyma.15g062500	165	UniRef100_I1ME54 SCP domain-containing protein n=1 Tax=Glycine max TaxID=3847 RepID=I1ME54_SOYBN	5e-116	99.39	UniRef100_I1ME54 SCP domain-containing protein n=1 Tax=Glycine max TaxID=3847 RepID=I1ME54_SOYBN	5e-116	99.39	AT2G14580	AT2G14580.1 | Symbols: ATPRB1, PRB1 | basic pathogenesis-related protein 1 | chr2:6225703-6226188 REVERSE LENGTH=161	1e-65	96.97	GO:0009611 GO:0009617 GO:0009723 GO:0009751 GO:0009753 GO:0009814 GO:0080027	response to wounding; response to bacterium; response to ethylene; response to salicylic acid; response to jasmonic acid; defense response, incompatible interaction; response to herbivore;	GO:0003674	molecular function;	GO:0005576 GO:0005615	extracellular region; extracellular space	PF00188	CAP;	AT2G14580|ATPRB1|PRB1|AtCAPE7|basic pathogenesis-related protein 1|T13P21.4|T13P21_4
Glyma.08g042600	2.28569	0.00238158	Glyma.08g042600	288	UniRef100_A0A0R4J3V7 Uncharacterized protein n=1 Tax=Glycine max TaxID=3847 RepID=A0A0R4J3V7_SOYBN	0	99.65	UniRef100_A0A445J9Z5 Cysteine-rich repeat secretory protein 12 n=1 Tax=Glycine soja TaxID=3848 RepID=A0A445J9Z5_GLYSO	0	99.65	AT2G01660	AT2G01660.1 | Symbols: PDLP6 | plasmodesmata-located protein 6 | chr2:290973-292496 REVERSE LENGTH=288	6e-116	96.18	GO:0016032 GO:0042742 GO:0051707	viral process; defense response to bacterium; response to other organism;	GO:0003674	molecular function;	GO:0005576 GO:0005886 GO:0009506 GO:0016021	extracellular region; plasma membrane; plasmodesma; integral component of membrane	PF01657	Stress-antifung;	AT2G01660|PDLP6|plasmodesmata-located protein 6|T8O11.17|T8O11_17
Glyma.08g021100	2.3028	0.00840442	Glyma.08g021100	72	UniRef100_A0A445J907 Arabinogalactan protein 16 n=1 Tax=Glycine soja TaxID=3848 RepID=A0A445J907_GLYSO	4e-40	98.61	UniRef100_A0A445J907 Arabinogalactan protein 16 n=1 Tax=Glycine soja TaxID=3848 RepID=A0A445J907_GLYSO	4e-40	98.61	AT2G46330	AT2G46330.1 | Symbols: AGP16, ATAGP16 | arabinogalactan protein 16 | chr2:19018730-19019108 REVERSE LENGTH=73	4e-17	91.67	NA	NA	NA	NA	GO:0005886 GO:0031225	plasma membrane; anchored component of membrane	PF06376	AGP;	AT2G46330
Glyma.03g247500	2.30711	0.00230065	Glyma.03g247500	143	UniRef100_A0A0B2RAA7 Hevein-like protein n=2 Tax=Soja TaxID=1462606 RepID=A0A0B2RAA7_GLYSO	4e-101	99.3	UniRef100_A0A0B2RAA7 Hevein-like protein n=2 Tax=Soja TaxID=1462606 RepID=A0A0B2RAA7_GLYSO	4e-101	99.3	AT3G04720	AT3G04720.1 | Symbols: PR4, HEL, PR-4 | pathogenesis-related 4 | chr3:1285691-1286531 REVERSE LENGTH=212	2e-68	86.01	GO:0009615 GO:0009627 GO:0009723 GO:0009817 GO:0031640 GO:0042742 GO:0080027	response to virus; systemic acquired resistance; response to ethylene; defense response to fungus, incompatible interaction; killing of cells of other organism; defense response to bacterium; response to herbivore;	GO:0004540 GO:0008061	ribonuclease activity; chitin binding;	GO:0005576 GO:0099503	extracellular region; secretory vesicle	PF00967	Barwin;	AT3G04720|PR4|HEL|PR-4|AtPR4|pathogenesis-related 4|HEVEIN-LIKE|F7O18.21|F7O18_21
Glyma.15g062400	2.34551	0.00867931	Glyma.15g062400	165	UniRef100_I1ME53 SCP domain-containing protein n=2 Tax=Soja TaxID=1462606 RepID=I1ME53_SOYBN	1e-117	99.39	UniRef100_I1ME53 SCP domain-containing protein n=2 Tax=Soja TaxID=1462606 RepID=I1ME53_SOYBN	1e-117	99.39	AT2G14580	AT2G14580.1 | Symbols: ATPRB1, PRB1 | basic pathogenesis-related protein 1 | chr2:6225703-6226188 REVERSE LENGTH=161	3e-65	99.39	GO:0009611 GO:0009617 GO:0009723 GO:0009751 GO:0009753 GO:0009814 GO:0080027	response to wounding; response to bacterium; response to ethylene; response to salicylic acid; response to jasmonic acid; defense response, incompatible interaction; response to herbivore;	GO:0003674	molecular function;	GO:0005576 GO:0005615	extracellular region; extracellular space	PF00188	CAP;	AT2G14580|ATPRB1|PRB1|AtCAPE7|basic pathogenesis-related protein 1|T13P21.4|T13P21_4
Glyma.02g190700	2.35644	0.00878764	Glyma.02g190700	424	UniRef100_C6TK31 Uncharacterized protein n=1 Tax=Glycine max TaxID=3847 RepID=C6TK31_SOYBN	0	99.76	UniRef100_A0A445LQY7 UDP-N-acetylglucosamine--dolichyl-phosphate N-acetylglucosaminephosphotransferase isoform A n=1 Tax=Glycine soja TaxID=3848 RepID=A0A445LQY7_GLYSO	0	99.76	AT2G41490	AT2G41490.1 | Symbols: GPT | UDP-glcnac-adolichol phosphate glcnac-1-p-transferase | chr2:17301762-17304030 FORWARD LENGTH=431	0	99.76	GO:0006487 GO:0006489	protein N-linked glycosylation; dolichyl diphosphate biosynthetic process;	GO:0003975 GO:0008963	UDP-N-acetylglucosamine-dolichyl-phosphate N-acetylglucosaminephosphotransferase activity; phospho-N-acetylmuramoyl-pentapeptide-transferase activity;	GO:0016021	integral component of membrane	PF00953	Glycos_transf_4;	AT2G41490|GPT|UDP-glcnac-adolichol phosphate glcnac-1-p-transferase|T26J13.8|T26J13_8
Glyma.06g052000	2.36186	0.0089377	Glyma.06g052000	479	UniRef100_A0A0R0JK26 Uncharacterized protein n=3 Tax=Soja TaxID=1462606 RepID=A0A0R0JK26_SOYBN	0	99.79	UniRef100_UPI0003DEBE02 zinc transporter 4, chloroplastic isoform X2 n=1 Tax=Glycine max TaxID=3847 RepID=UPI0003DEBE02	0	99.79	AT1G60960	AT1G60960.1 | Symbols: IRT3, ATIRT3 | iron regulated transporter 3 | chr1:22445410-22447060 REVERSE LENGTH=425	2e-179	86.85	GO:0006826 GO:0006829 GO:0009624 GO:0055072 GO:0071577	iron ion transport; zinc ion transport; response to nematode; iron ion homeostasis; zinc ion transmembrane transport;	GO:0005381 GO:0005385 GO:0046873	iron ion transmembrane transporter activity; zinc ion transmembrane transporter activity; metal ion transmembrane transporter activity;	GO:0005576 GO:0005774 GO:0005886 GO:0009507 GO:0009535 GO:0016020 GO:0016021	extracellular region; vacuolar membrane; plasma membrane; chloroplast; chloroplast thylakoid membrane; membrane; integral component of membrane	PF02535	Zip;	AT1G60960|IRT3|ATIRT3|iron regulated transporter 3|T7P1.10|T7P1_10
Glyma.19g213900	2.42757	0.00456668	Glyma.19g213900	217	UniRef100_C6T3G5 Uncharacterized protein n=2 Tax=Soja TaxID=1462606 RepID=C6T3G5_SOYBN	1e-158	99.54	UniRef100_UPI00103B33EF protein DEHYDRATION-INDUCED 19 homolog 3-like n=1 Tax=Glycine soja TaxID=3848 RepID=UPI00103B33EF	9e-134	99.54	AT3G05700	AT3G05700.1 | Symbols: | Drought-responsive family protein | chr3:1682432-1684323 REVERSE LENGTH=223	3e-42	98.16	GO:0009414 GO:0009651 GO:0009737 GO:0045893	response to water deprivation; response to salt stress; response to abscisic acid; positive regulation of transcription, DNA-templated;	GO:0003677	DNA binding;	GO:0005634	nucleus	PF05605 PF14571	zf-Di19; Di19_C;	AT3G05700|Dil9-3|drought-induced protein19|F18C1.3|F18C1_3
Glyma.03g091100	2.4573	0.00166307	Glyma.03g091100	1703	UniRef100_A0A368UN07 Uncharacterized protein n=1 Tax=Glycine max TaxID=3847 RepID=A0A368UN07_SOYBN	0	99.94	UniRef100_UPI0010170CDE uncharacterized protein LOC114165092 n=1 Tax=Vigna unguiculata TaxID=3917 RepID=UPI0010170CDE	0	99.94	AT3G48770	AT3G48770.1 | Symbols: | DNA binding;ATP binding | chr3:18079261-18086817 REVERSE LENGTH=1899	0	99.77	GO:0008150	biological process;	GO:0003677	DNA binding;	GO:0009507	chloroplast	NA	NA	AT3G48770|T21J18.40
Glyma.15g131500	2.47894	0.0089377	Glyma.15g131500	286	UniRef100_K7MB46 Helicase ATP-binding domain-containing protein n=2 Tax=Soja TaxID=1462606 RepID=K7MB46_SOYBN	0	99.65	UniRef100_K7MB46 Helicase ATP-binding domain-containing protein n=2 Tax=Soja TaxID=1462606 RepID=K7MB46_SOYBN	0	99.65	AT3G03300	AT3G03300.1 | Symbols: DCL2, ATDCL2 | dicer-like 2 | chr3:768020-774833 REVERSE LENGTH=1388	7e-78	53.5	GO:0010216 GO:0010267 GO:0030422 GO:0051214 GO:0051607 GO:0090501	maintenance of DNA methylation; production of ta-siRNAs involved in RNA interference; production of siRNA involved in RNA interference; RNA virus induced gene silencing; defense response to virus; RNA phosphodiester bond hydrolysis;	GO:0003723 GO:0004386 GO:0004525 GO:0005515 GO:0005524 GO:0046872	RNA binding; helicase activity; ribonuclease III activity; protein binding; ATP binding; metal ion binding;	GO:0005634 GO:0005737 GO:0016442	nucleus; cytoplasm; RISC complex	PF00270	DEAD;	AT3G03300|DCL2|ATDCL2|dicer-like 2|T17B22.28|AtDCL2
Glyma.11g190900	2.48103	0.00878764	Glyma.11g190900	989	UniRef100_A0A445I2S2 Protein argonaute 5 isoform A n=2 Tax=Soja TaxID=1462606 RepID=A0A445I2S2_GLYSO	0	99.9	UniRef100_A0A445I2S2 Protein argonaute 5 isoform A n=2 Tax=Soja TaxID=1462606 RepID=A0A445I2S2_GLYSO	0	99.9	AT2G27880	AT2G27880.1 | Symbols: AGO5 | Argonaute family protein | chr2:11871488-11876712 FORWARD LENGTH=997	0	98.08	GO:0006417 GO:0009615 GO:0009814 GO:0031047 GO:0060145	regulation of translation; response to virus; defense response, incompatible interaction; gene silencing by RNA; viral gene silencing in virus induced gene silencing;	GO:0003723 GO:0046872	RNA binding; metal ion binding;	GO:0005737 GO:0005829	cytoplasm; cytosol	PF16487 PF16488 PF08699 PF02170 PF16486 PF02171 PF16487 PF16488 PF02170 PF02171	ArgoMid; ArgoL2; ArgoL1; PAZ; ArgoN; Piwi; ArgoMid; ArgoL2; PAZ; Piwi;	AT2G27880|AGO5|AtAGO5|ARGONAUTE 5|T1E2.20|T1E2_20
Glyma.09g025400	2.60345	0.00718454	Glyma.09g025400	1415	UniRef100_A0A0B2QNH5 Endoribonuclease Dicer like 2 n=4 Tax=Soja TaxID=1462606 RepID=A0A0B2QNH5_GLYSO	0	99.93	UniRef100_A0A0B2QNH5 Endoribonuclease Dicer like 2 n=4 Tax=Soja TaxID=1462606 RepID=A0A0B2QNH5_GLYSO	0	99.93	AT3G03300	AT3G03300.1 | Symbols: DCL2, ATDCL2 | dicer-like 2 | chr3:768020-774833 REVERSE LENGTH=1388	0	97.46	GO:0010216 GO:0010267 GO:0030422 GO:0051214 GO:0051607 GO:0090501	maintenance of DNA methylation; production of ta-siRNAs involved in RNA interference; production of siRNA involved in RNA interference; RNA virus induced gene silencing; defense response to virus; RNA phosphodiester bond hydrolysis;	GO:0003723 GO:0004386 GO:0004525 GO:0005515 GO:0005524 GO:0046872	RNA binding; helicase activity; ribonuclease III activity; protein binding; ATP binding; metal ion binding;	GO:0005634 GO:0005737 GO:0016442	nucleus; cytoplasm; RISC complex	PF02170 PF00270 PF03368 PF00271 PF00636	PAZ; DEAD; Dicer_dimer; Helicase_C; Ribonuclease_3;	AT3G03300|DCL2|ATDCL2|dicer-like 2|T17B22.28|AtDCL2
Glyma.15g088000	2.66445	0.00217644	Glyma.15g088000	642	UniRef100_A0A0R0FY49 Uncharacterized protein n=2 Tax=Soja TaxID=1462606 RepID=A0A0R0FY49_SOYBN	0	99.84	UniRef100_A0A445I8G8 Heat shock 70 kDa protein isoform B n=1 Tax=Glycine soja TaxID=3848 RepID=A0A445I8G8_GLYSO	0	93.46	AT1G16030	AT1G16030.1 | Symbols: Hsp70b | heat shock protein 70B | chr1:5502386-5504326 REVERSE LENGTH=646	0	92.52	GO:0006457 GO:0006986 GO:0009408 GO:0009615 GO:0034620 GO:0042026 GO:0051085	protein folding; response to unfolded protein; response to heat; response to virus; cellular response to unfolded protein; protein refolding; chaperone cofactor-dependent protein refolding;	GO:0005524 GO:0016887 GO:0031072 GO:0042623 GO:0044183 GO:0051082 GO:0051787	ATP binding; ATPase activity; heat shock protein binding; ATPase activity, coupled; protein folding chaperone; unfolded protein binding; misfolded protein binding;	GO:0005618 GO:0005737 GO:0005829 GO:0005886 GO:0009507	cell wall; cytoplasm; cytosol; plasma membrane; chloroplast	PF00012	HSP70;	AT1G16030|Hsp70b|heat shock protein 70B|T24D18.14|T24D18_14
Glyma.11g083800	2.74456	0.00351323	Glyma.11g083800	542	UniRef100_I1LI90 Uncharacterized protein n=1 Tax=Glycine max TaxID=3847 RepID=I1LI90_SOYBN	0	99.82	UniRef100_A0A4D6LRT9 Fatty-acyl-CoA synthase n=1 Tax=Vigna unguiculata TaxID=3917 RepID=A0A4D6LRT9_VIGUN	0	96.86	AT1G20560	AT1G20560.1 | Symbols: AAE1 | acyl activating enzyme 1 | chr1:7119927-7121730 REVERSE LENGTH=556	0	97.79	NA	NA	GO:0016208	AMP binding;	GO:0005777 GO:0009507	peroxisome; chloroplast	PF13193 PF00501	AMP-binding_C; AMP-binding;	AT1G20560
Glyma.01g108700	2.80004	0.000671003	Glyma.01g108700	181	UniRef100_A0A0B2PYV9 Uncharacterized protein n=2 Tax=Soja TaxID=1462606 RepID=A0A0B2PYV9_GLYSO	8e-127	99.45	UniRef100_UPI000F7C247B uncharacterized protein LOC113850219 isoform X2 n=1 Tax=Abrus precatorius TaxID=3816 RepID=UPI000F7C247B	2e-115	99.45	AT3G54040	AT3G54040.1 | Symbols: | PAR1 protein | chr3:20014032-20015299 REVERSE LENGTH=183	2e-68	99.45	GO:0008150	biological process;	GO:0003674	molecular function;	GO:0009507	chloroplast	PF06521	PAR1;	AT3G54040|F5K20.340
Glyma.10g192900	3.02937	0.00718454	Glyma.10g192900	224	UniRef100_I1LCH6 Tau class glutathione S-transferase n=3 Tax=Soja TaxID=1462606 RepID=I1LCH6_SOYBN	6e-163	99.55	UniRef100_I1LCH6 Tau class glutathione S-transferase n=3 Tax=Soja TaxID=1462606 RepID=I1LCH6_SOYBN	6e-163	99.55	AT3G09270	Disruption of the Arabidopsis thaliana inward-rectifier K+ channel AKT1 improves plant responses to water stress.	7e-55	93.75	GO:0006749 GO:0009407 GO:0046686	glutathione metabolic process; toxin catabolic process; response to cadmium ion;	GO:0004364	glutathione transferase activity;	GO:0005737 GO:0005829	cytoplasm; cytosol	PF00043 PF13417	GST_C; GST_N_3;	AT3G09270|ATGSTU8|GSTU8|glutathione S-transferase TAU 8|F3L24.14
Glyma.15g211500	3.06217	0.00117054	Glyma.15g211500	207	UniRef100_I1MI59 Uncharacterized protein n=2 Tax=Soja TaxID=1462606 RepID=I1MI59_SOYBN	1e-148	99.52	UniRef100_A0A1S3TI38 endogenous alpha-amylase/subtilisin inhibitor n=1 Tax=Vigna radiata var. radiata TaxID=3916 RepID=A0A1S3TI38_VIGRR	4e-112	99.52	AT1G17860	AT1G17860.1 | Symbols: | Kunitz family trypsin and protease inhibitor protein | chr1:6149343-6149933 FORWARD LENGTH=196	4e-18	98.07	GO:0006952 GO:0009625 GO:0010466	defense response; response to insect; negative regulation of peptidase activity;	GO:0004867 GO:0004869 GO:0030414	serine-type endopeptidase inhibitor activity; cysteine-type endopeptidase inhibitor activity; peptidase inhibitor activity;	GO:0005576 GO:0005618 GO:0005783 GO:0048046 GO:0099503	extracellular region; cell wall; endoplasmic reticulum; apoplast; secretory vesicle	PF00197	Kunitz_legume;	AT1G17860|AtKTI5|ARABIDOPSIS THALIANA KUNITZ TRYPSIN INHIBITOR 5|F2H15.9|F2H15_9
Glyma.06g306900	3.51649	0.00028472	Glyma.06g306900	59	UniRef100_K7KYC0 Uncharacterized protein n=2 Tax=Soja TaxID=1462606 RepID=K7KYC0_SOYBN	1e-32	98.31	NA	NA	NA	NA	NA	NA	NA	NA	NA	NA	NA	NA	NA	NA	NA	NA
Glyma.13g278000	3.89971	0.0089377	Glyma.13g278000	76	UniRef100_A0A445IAZ0 Defensin-like protein n=2 Tax=Soja TaxID=1462606 RepID=A0A445IAZ0_GLYSO	4e-48	98.68	UniRef100_A0A445IAZ0 Defensin-like protein n=2 Tax=Soja TaxID=1462606 RepID=A0A445IAZ0_GLYSO	4e-48	98.68	AT2G02130	AT2G02130.1 | Symbols: PDF2.3, LCR68 | low-molecular-weight cysteine-rich 68 | chr2:540071-540407 FORWARD LENGTH=77	1e-09	98.68	GO:0006952 GO:0031640 GO:0050832	defense response; killing of cells of other organism; defense response to fungus;	NA	NA	GO:0005576 GO:0005618 GO:0005739 GO:0009506	extracellular region; cell wall; mitochondrion; plasmodesma	PF00304	Gamma-thionin;	AT2G02130|PDF2.3|LCR68|low-molecular-weight cysteine-rich 68|F5O4.10|F5O4_10
Glyma.13g224400	4.96623	0.00463314	Glyma.13g224400	666	UniRef100_K7M173 Uncharacterized protein n=2 Tax=Soja TaxID=1462606 RepID=K7M173_SOYBN	0	99.85	UniRef100_G7L7C0 Dynamin 4C-like protein n=1 Tax=Medicago truncatula TaxID=3880 RepID=G7L7C0_MEDTR	0	96.1	AT1G60500	AT1G60500.1 | Symbols: DRP4C | Dynamin related protein 4C | chr1:22291582-22293822 FORWARD LENGTH=669	0	95.2	GO:0048285	organelle fission;	GO:0003924 GO:0005525 GO:0008017	GTPase activity; GTP binding; microtubule binding;	GO:0005737 GO:0005874 GO:0016020	cytoplasm; microtubule; membrane	PF02212 PF00350 PF01031	GED; Dynamin_N; Dynamin_M;	AT1G60500|DRP4C|Dynamin related protein 4C|F8A5.5|F8A5_5
Glyma.06g272900	5.07298	2.88894e-05	Glyma.06g272900	340	UniRef100_A0A445KFN7 Senescence-specific cysteine protease SAG39 n=1 Tax=Glycine soja TaxID=3848 RepID=A0A445KFN7_GLYSO	0	99.71	UniRef100_A0A445KFN7 Senescence-specific cysteine protease SAG39 n=1 Tax=Glycine soja TaxID=3848 RepID=A0A445KFN7_GLYSO	0	99.71	AT5G45890	AT5G45890.1 | Symbols: SAG12 | senescence-associated gene 12 | chr5:18613300-18614759 FORWARD LENGTH=346	4e-118	97.35	GO:0007568 GO:0009723 GO:0009733 GO:0009735 GO:0009744 GO:0009749 GO:0009750 GO:0009817 GO:0010150 GO:0010224 GO:0051603 GO:0080187	aging; response to ethylene; response to auxin; response to cytokinin; response to sucrose; response to glucose; response to fructose; defense response to fungus, incompatible interaction; leaf senescence; response to UV-B; proteolysis involved in cellular protein catabolic process; floral organ senescence;	GO:0004197 GO:0008234	cysteine-type endopeptidase activity; cysteine-type peptidase activity;	GO:0005615 GO:0005764 GO:0009507 GO:0010282	extracellular space; lysosome; chloroplast; senescence-associated vacuole	PF08246 PF00112	Inhibitor_I29; Peptidase_C1;	AT5G45890|SAG12|AtSAG12|senescence-associated gene 12|K15I22.9|K15I22_9|CI0010
Glyma.13g081000	5.21388	0.00636968	Glyma.13g081000	390	UniRef100_I1LW61 WAT1-related protein n=2 Tax=Soja TaxID=1462606 RepID=I1LW61_SOYBN	0	99.74	UniRef100_A0A151SK77 Auxin-induced protein 5NG4 n=1 Tax=Cajanus cajan TaxID=3821 RepID=A0A151SK77_CAJCA	0	89.74	AT1G44800	AT1G44800.1 | Symbols: | nodulin MtN21 /EamA-like transporter family protein | chr1:16914342-16916858 REVERSE LENGTH=370	6e-164	91.03	GO:0006865 GO:0032973 GO:0043090 GO:0080144	amino acid transport; amino acid export across plasma membrane; amino acid import; amino acid homeostasis;	GO:0005515 GO:0015171 GO:0034639	protein binding; amino acid transmembrane transporter activity; L-amino acid efflux transmembrane transporter activity;	GO:0005739 GO:0005886 GO:0016021	mitochondrion; plasma membrane; integral component of membrane	PF00892	EamA;	AT1G44800|SIAR1|UMAMIT18|Siliques Are Red 1|Usually multiple acids move in and out Transporters 18|T12C22.7|T12C22_7
Glyma.19g161100	5.37087	0.00981176	Glyma.19g161100	253	UniRef100_C6THS6 Auxin-induced protein n=1 Tax=Glycine max TaxID=3847 RepID=C6THS6_SOYBN	0	99.6	UniRef100_C6THS6 Auxin-induced protein n=1 Tax=Glycine max TaxID=3847 RepID=C6THS6_SOYBN	0	99.6	AT4G14550	AT4G14550.1 | Symbols: IAA14, SLR | indole-3-acetic acid inducible 14 | chr4:8348521-8349923 REVERSE LENGTH=228	2e-95	96.05	GO:0009733 GO:0009734 GO:0010102 GO:0045892	response to auxin; auxin-activated signaling pathway; lateral root morphogenesis; negative regulation of transcription, DNA-templated;	GO:0003700 GO:0005515 GO:0044212	DNA-binding transcription factor activity; protein binding; transcription regulatory region DNA binding;	GO:0005634	nucleus	PF02309	AUX_IAA;	AT4G14550|IAA14|SLR|indole-3-acetic acid inducible 14|SOLITARY ROOT|DL3315C|FCAALL.254
Glyma.16g079500	5.70065	0.00878764	Glyma.16g079500	81	UniRef100_A0A0B2Q6T2 Uncharacterized protein n=2 Tax=Soja TaxID=1462606 RepID=A0A0B2Q6T2_GLYSO	2e-54	98.77	UniRef100_UPI000C03D574 uncharacterized protein LOC111313328 n=1 Tax=Durio zibethinus TaxID=66656 RepID=UPI000C03D574	2e-34	98.77	AT5G41761	AT5G41761.1 | Symbols: | unknown protein; FUNCTIONS IN: molecular_function unknown; INVOLVED IN: biological_process unknown; LOCATED IN: cellular_component unknown; BEST Arabidopsis thaliana protein match is: unknown protein (TAIR:AT3G55570.1); Has 30201 Blast hits to 17322 proteins in 780 species: Archae - 12; Bacteria - 1396; Metazoa - 17338; Fungi - 3422; Plants - 5037; Viruses - 0; Other Euka…	1e-25	62.96	GO:0008150	biological process;	GO:0003674	molecular function;	GO:0005634 GO:0009536	nucleus; plastid	NA	NA	AT5G41761
Glyma.15g115000	6.13416	0.000610939	Glyma.15g115000	168	UniRef100_I1MFN6 Uncharacterized protein n=2 Tax=Soja TaxID=1462606 RepID=I1MFN6_SOYBN	4e-88	99.4	UniRef100_T2DN10 Glutamate-rich protein n=1 Tax=Phaseolus vulgaris TaxID=3885 RepID=T2DN10_PHAVU	4e-14	38.69	NA	NA	NA	NA	NA	NA	NA	NA	NA	NA	NA	NA	NA
Glyma.20g247400	6.24207	0.00636968	Glyma.20g247400	604	UniRef100_K7N5I1 Uncharacterized protein n=3 Tax=Soja TaxID=1462606 RepID=K7N5I1_SOYBN	0	99.83	UniRef100_A0A445IUV4 Protein NRT1/ PTR FAMILY 7.1 isoform B n=3 Tax=Glycine soja TaxID=3848 RepID=A0A445IUV4_GLYSO	0	99.83	AT5G19640	AT5G19640.1 | Symbols: | Major facilitator superfamily protein | chr5:6636460-6638590 FORWARD LENGTH=609	0	91.39	GO:0055085	transmembrane transport;	GO:0022857	transmembrane transporter activity;	GO:0005737 GO:0005886 GO:0016021	cytoplasm; plasma membrane; integral component of membrane	PF00854	PTR2;	AT5G19640|NFP7.1|T29J13.60|T29J13_60
Glyma.07g219000	6.70578	0.00999808	Glyma.07g219000	98	UniRef100_C6T4J1 Uncharacterized protein n=2 Tax=Soja TaxID=1462606 RepID=C6T4J1_SOYBN	5e-63	98.98	UniRef100_A0A445EZK2 10 kDa chaperonin, mitochondrial n=1 Tax=Glycine soja TaxID=3848 RepID=A0A445EZK2_GLYSO	7e-62	98.98	AT1G23100	AT1G23100.1 | Symbols: | GroES-like family protein | chr1:8195867-8196336 FORWARD LENGTH=97	3e-54	98.98	GO:0051085	chaperone cofactor-dependent protein refolding;	GO:0005524 GO:0046872 GO:0051082 GO:0051087	ATP binding; metal ion binding; unfolded protein binding; chaperone binding;	GO:0005634 GO:0005737 GO:0005739 GO:0005759	nucleus; cytoplasm; mitochondrion; mitochondrial matrix	PF00166	Cpn10;	AT1G23100|T26J12.12|T26J12_12
Glyma.07g229500	7.41407	0.00456668	Glyma.07g229500	199	UniRef100_C6T2L2 Uncharacterized protein n=3 Tax=Soja TaxID=1462606 RepID=C6T2L2_SOYBN	7e-106	99.5	UniRef100_UPI000F7C9277 probable calcium-binding protein CML45 n=1 Tax=Abrus precatorius TaxID=3816 RepID=UPI000F7C9277	8e-74	94.47	AT5G39670	AT5G39670.1 | Symbols: | Calcium-binding EF-hand family protein | chr5:15883270-15883884 FORWARD LENGTH=204	2e-24	55.28	GO:1900425	negative regulation of defense response to bacterium;	GO:0005509	calcium ion binding;	GO:0005575	cellular component	PF13499	EF-hand_7;	AT5G39670|CML46|CALMODULIN-LIKE 46|MIJ24.17|MIJ24_17	STRINGDB
Glyma.08g009900	7.60654	0.00463314	Glyma.08g009900	295	UniRef100_I1KP47 Bidirectional sugar transporter SWEET n=1 Tax=Glycine max TaxID=3847 RepID=I1KP47_SOYBN	0	99.66	UniRef100_I1KP47 Bidirectional sugar transporter SWEET n=1 Tax=Glycine max TaxID=3847 RepID=I1KP47_SOYBN	0	99.66	AT5G23660	AT5G23660.1 | Symbols: MTN3, SWEET12, AtSWEET12 | homolog of Medicago truncatula MTN3 | chr5:7971936-7973796 REVERSE LENGTH=285	9e-85	76.61	GO:0008643 GO:0009793 GO:0010431 GO:0015770 GO:0051260	carbohydrate transport; embryo development ending in seed dormancy; seed maturation; sucrose transport; protein homooligomerization;	GO:0005515 GO:0008515 GO:0051119	protein binding; sucrose transmembrane transporter activity; sugar transmembrane transporter activity;	GO:0005576 GO:0005886 GO:0005887 GO:0016021	extracellular region; plasma membrane; integral component of plasma membrane; integral component of membrane	PF03083	MtN3_slv;	AT5G23660|MTN3|SWEET12|AtSWEET12|homolog of Medicago truncatula MTN3|MQM1.8|MQM1_8
Glyma.15g156100	7.64025	0.00636968	Glyma.15g156100	503	UniRef100_A0A0B2STC9 Isoflavone 2'-hydroxylase n=2 Tax=Soja TaxID=1462606 RepID=A0A0B2STC9_GLYSO	0	99.8	UniRef100_A0A0B2STC9 Isoflavone 2'-hydroxylase n=2 Tax=Soja TaxID=1462606 RepID=A0A0B2STC9_GLYSO	0	99.8	AT4G37340	AT4G37340.1 | Symbols: CYP81D3 | cytochrome P450, family 81, subfamily D, polypeptide 3 | chr4:17564953-17566706 REVERSE LENGTH=500	2e-179	96.82	NA	NA	GO:0016709	oxidoreductase activity, acting on paired donors, with incorporation or reduction of molecular oxygen, NAD(P)H as one donor, and incorporation of one atom of oxygen;	GO:0009507 GO:0016020	chloroplast; membrane	PF00067	p450;	AT4G37340
Glyma.19g063600	8.09771	0.0089377	Glyma.19g063600	183	UniRef100_A0A445FCY9 LOB domain-containing protein 25 isoform A n=2 Tax=Glycine soja TaxID=3848 RepID=A0A445FCY9_GLYSO	4e-133	99.45	UniRef100_A0A445FCY9 LOB domain-containing protein 25 isoform A n=2 Tax=Glycine soja TaxID=3848 RepID=A0A445FCY9_GLYSO	4e-133	99.45	AT3G27650	AT3G27650.1 | Symbols: LBD25 | LOB domain-containing protein 25 | chr3:10238731-10240346 FORWARD LENGTH=159	8e-69	67.21	GO:0008150	biological process;	NA	NA	GO:0005634	nucleus	PF03195	LOB;	AT3G27650|LBD25|LOB domain-containing protein 25|MGF10.6
Glyma.05g202600	8.49499	0.00962805	Glyma.05g202600	237	UniRef100_A0A0B2Q887 Bidirectional sugar transporter SWEET n=1 Tax=Glycine soja TaxID=3848 RepID=A0A0B2Q887_GLYSO	1e-171	99.58	UniRef100_A0A0B2Q887 Bidirectional sugar transporter SWEET n=1 Tax=Glycine soja TaxID=3848 RepID=A0A0B2Q887_GLYSO	1e-171	99.58	AT5G23660	AT5G23660.1 | Symbols: MTN3, SWEET12, AtSWEET12 | homolog of Medicago truncatula MTN3 | chr5:7971936-7973796 REVERSE LENGTH=285	5e-55	72.15	GO:0008643 GO:0009793 GO:0010431 GO:0015770 GO:0051260	carbohydrate transport; embryo development ending in seed dormancy; seed maturation; sucrose transport; protein homooligomerization;	GO:0005515 GO:0008515 GO:0051119	protein binding; sucrose transmembrane transporter activity; sugar transmembrane transporter activity;	GO:0005576 GO:0005886 GO:0005887 GO:0016021	extracellular region; plasma membrane; integral component of plasma membrane; integral component of membrane	PF03083	MtN3_slv;	AT5G23660|MTN3|SWEET12|AtSWEET12|homolog of Medicago truncatula MTN3|MQM1.8|MQM1_8
Glyma.20g063100	9.03947	0.00028472	Glyma.20g063100	355	UniRef100_Q941P4 Zinc transporter protein ZIP1 n=1 Tax=Glycine max TaxID=3847 RepID=Q941P4_SOYBN	0	99.72	UniRef100_Q941P4 Zinc transporter protein ZIP1 n=1 Tax=Glycine max TaxID=3847 RepID=Q941P4_SOYBN	0	99.72	AT3G12750	AT3G12750.1 | Symbols: ZIP1 | zinc transporter 1 precursor | chr3:4051950-4053156 REVERSE LENGTH=355	7e-135	95.77	GO:0006829 GO:0010043 GO:0071577	zinc ion transport; response to zinc ion; zinc ion transmembrane transport;	GO:0005385	zinc ion transmembrane transporter activity;	GO:0005886 GO:0016020 GO:0016021	plasma membrane; membrane; integral component of membrane	PF02535	Zip;	AT3G12750|ZIP1|AtZIP1|zinc transporter 1 precursor|MBK21.8
*Positive LogFC indicates increased expression in VIGS_Glyma.05G001700 compared to VIGS_EV. Negative LogFC indicates expression in VIGS_EV is higher than in VIGS_Glyma.05G001700.
