# Supplementary material for: Mining Fiskeby III and Mandarin (Ottawa) Expression Profiles to Understand Iron Stress Tolerant Responses in Soybean
Source: Int J Mol Sci. 2021 Oct 13;22(20):11032. doi: 10.3390/ijms222011032 (PMC8537376; doi:10.3390/ijms222011032)
Supplement: Supplementary file 1 [file ijms-22-11032-s001.zip › Table S7.xlsx]

## Sheet: S7 EVvsVIGS_1700 FeD Roots_1
Table S7: Single DEG identified in Fiskeby III between VIGS_EV and VIGS_Glyma.05G001700 roots grown in iron deficient (FeD) conditions.
GeneID	LogFC*	FDR	Gmax_508_Wm82.a4.v1 Locus	Length of Primary Predicted Protein (AA)	Top Uniref100 Viridaeplantae Hit	Best HSP Evalue (E<10-6)	Best HSP Percent Coverage	Top Most Descriptive Uniref100 Viridaeplantae Hit	Best HSP Evalue (E<10-6)	Best HSP Percent Coverage	Top AtID	Top Arabidopsis (TAIR10) BLASTP Hit	Best HSP Evalue (E<10-10)	Best HSP Percent Coverage	GO Biological Process IDs	GO Biological Process Descriptions	GO Molecular Function IDs	GO Molecular Function Descriptions	GO Cellular Component IDs	GO Cellular Component Descriptions	PFAM IDs	PFAM Names	Alternative TAIR10 IDs
Glyma.01G175200	4.51153	0.000409808	Glyma.01g175200	471	UniRef100_I1J8V5 Uncharacterized protein n=2 Tax=Soja TaxID=1462606 RepID=I1J8V5_SOYBN	0	99.79	UniRef100_A0A445M4H1 Sulfite exporter TauE/SafE family protein 3 isoform B n=1 Tax=Glycine soja TaxID=3848 RepID=A0A445M4H1_GLYSO	0	99.79	AT2G25737	AT2G25737.1 | Symbols: | Sulfite exporter TauE/SafE family protein | chr2:10977174-10979677 FORWARD LENGTH=476	0	98.73	GO:0016567	protein ubiquitination;	NA	NA	GO:0009507 GO:0016021 GO:0031464	chloroplast; integral component of membrane; Cul4A-RING E3 ubiquitin ligase complex	PF01925	TauE;	AT2G25737
*Positive LogFC indicate increased expression in VIGS_Glyma.05G001700 compared to VIGS_EV.
