# Supplementary material for: Mining Fiskeby III and Mandarin (Ottawa) Expression Profiles to Understand Iron Stress Tolerant Responses in Soybean
Source: Int J Mol Sci. 2021 Oct 13;22(20):11032. doi: 10.3390/ijms222011032 (PMC8537376; doi:10.3390/ijms222011032)
Supplement: Supplementary file 1 [file ijms-22-11032-s001.zip › Table S8.xlsx]

## Sheet: S8 EVLeaf_18
Table S8: 18 DEGs identified in Fiskeby III VIGS_EV leaves due to iron deficiency (FeD) stress
GeneID	logFC	FDR	Gmax_508_Wm82.a4.v1 Locus	Length of Primary Predicted Protein (AA)	Top Uniref100 Viridaeplantae Hit	Best HSP Evalue (E<10-6)	Best HSP Percent Coverage	Top Most Descriptive Uniref100 Viridaeplantae Hit	Best HSP Evalue (E<10-6)	Best HSP Percent Coverage	Top ATID	Top Arabidopsis (TAIR10) BLASTP Hit	Best HSP Evalue (E<10-10)	Best HSP Percent Coverage	GO Biological Process IDs	GO Biological Process Descriptions	GO Molecular Function IDs	GO Molecular Function Descriptions	GO Cellular Component IDs	GO Cellular Component Descriptions	PFAM IDs	PFAM Names	Alternative TAIR10 IDs
Glyma.19G022500	5.0536	0.0061525	Glyma.19g022500	111	UniRef100_C6SV89 Uncharacterized protein n=2 Tax=Soja TaxID=1462606 RepID=C6SV89_SOYBN	7e-75	99.1	UniRef100_UPI00092F002C gibberellin-regulated protein 6-like n=1 Tax=Lupinus angustifolius TaxID=3871 RepID=UPI00092F002C	1e-65	99.1	AT5G15230	AT5G15230.1 | Symbols: GASA4 | GAST1 protein homolog 4 | chr5:4945017-4946025 FORWARD LENGTH=106	1e-47	97.3	GO:0009739 GO:0009740 GO:0045454	response to gibberellin; gibberellic acid mediated signaling pathway; cell redox homeostasis;	GO:0003674	molecular function;	GO:0005576	extracellular region	PF02704	GASA;	AT5G15230|GASA4|GAST1 protein homolog 4|F8M21.120|F8M21_120		Down PiRec, Up PiT2, Up FePi
Glyma.08G356800	4.68522	0.00545508	Glyma.08g356800	452	UniRef100_K7LAU1 Pectate lyase n=4 Tax=Soja TaxID=1462606 RepID=K7LAU1_SOYBN	0	99.78	UniRef100_K7LAU1 Pectate lyase n=4 Tax=Soja TaxID=1462606 RepID=K7LAU1_SOYBN	0	99.78	AT4G13710	AT4G13710.1 | Symbols: | Pectin lyase-like superfamily protein | chr4:7962550-7966012 FORWARD LENGTH=470	0	88.72	GO:0045490	pectin catabolic process;	GO:0016829 GO:0030570 GO:0046872	lyase activity; pectate lyase activity; metal ion binding;	GO:0005576	extracellular region	PF00544	Pec_lyase_C;	AT4G13710|F18A5.100|F18A5_100
Glyma.15G228900	4.60527	0.00545508	Glyma.15g228900	262	UniRef100_A0A0B2PSU0 UBX domain-containing protein n=2 Tax=Soja TaxID=1462606 RepID=A0A0B2PSU0_GLYSO	0	99.62	UniRef100_A0A0B2PSU0 UBX domain-containing protein n=2 Tax=Soja TaxID=1462606 RepID=A0A0B2PSU0_GLYSO	0	99.62	NA	NA	NA	NA	NA	NA	NA	NA	NA	NA	PF00789	UBX;	AT4G00752
Glyma.14G223000	3.8249	9.86477e-05	Glyma.14g223000	548	UniRef100_A0A445HA24 L-ascorbate oxidase-like isoform A n=2 Tax=Soja TaxID=1462606 RepID=A0A445HA24_GLYSO	0	99.82	UniRef100_A0A445HA24 L-ascorbate oxidase-like isoform A n=2 Tax=Soja TaxID=1462606 RepID=A0A445HA24_GLYSO	0	99.82	AT1G76160	AT1G76160.1 | Symbols: sks5 | SKU5 similar 5 | chr1:28578211-28581020 REVERSE LENGTH=541	0	98.36	GO:0006826 GO:0055072 GO:0055114	iron ion transport; iron ion homeostasis; oxidation-reduction process;	GO:0004322 GO:0005507 GO:0016491	ferroxidase activity; copper ion binding; oxidoreductase activity;	GO:0005576 GO:0005618 GO:0005886 GO:0009506 GO:0048046 GO:0099503	extracellular region; cell wall; plasma membrane; plasmodesma; apoplast; secretory vesicle	PF07731 PF07732 PF00394 PF07732 PF07731 PF00394	Cu-oxidase_2; Cu-oxidase_3; Cu-oxidase; Cu-oxidase_3; Cu-oxidase_2; Cu-oxidase;	AT1G76160|sks5|SKU5 similar 5|T23E18.10|T23E18_10		Down PiRec
Glyma.05G169900	3.03712	0.000752255	Glyma.05g169900	122	UniRef100_C6SXK8 Phytocyanin domain-containing protein n=2 Tax=Soja TaxID=1462606 RepID=C6SXK8_SOYBN	2e-84	99.18	UniRef100_C6SXK8 Phytocyanin domain-containing protein n=2 Tax=Soja TaxID=1462606 RepID=C6SXK8_SOYBN	2e-84	99.18	AT2G02850	AT2G02850.1 | Symbols: ARPN | plantacyanin | chr2:826630-827720 REVERSE LENGTH=129	6e-51	98.36	GO:0009856 GO:0048653	pollination; anther development;	GO:0009055 GO:0046872	electron transfer activity; metal ion binding;	GO:0005576 GO:0031012 GO:0046658 GO:0048046 GO:0099503	extracellular region; extracellular matrix; anchored component of plasma membrane; apoplast; secretory vesicle	PF02298	Cu_bind_like;	AT2G02850|ARPN|plantacyanin|T17M13.2|T17M13_2		Up FeT2, PiT2, FePi
Glyma.18G236700	2.5615	9.86477e-05	Glyma.18g236700	485	UniRef100_A0A0R0F3J1 Pectate_lyase_3 domain-containing protein n=2 Tax=Soja TaxID=1462606 RepID=A0A0R0F3J1_SOYBN	0	99.79	UniRef100_A0A0R0F3J1 Pectate_lyase_3 domain-containing protein n=2 Tax=Soja TaxID=1462606 RepID=A0A0R0F3J1_SOYBN	0	99.79	AT3G61490	AT3G61490.1 | Symbols: | Pectin lyase-like superfamily protein | chr3:22758439-22760137 FORWARD LENGTH=476	0	92.58	GO:0005975 GO:0071555	carbohydrate metabolic process; cell wall organization;	GO:0004650 GO:0016829	polygalacturonase activity; lyase activity;	GO:0005576 GO:0009507	extracellular region; chloroplast	PF12708	Pectate_lyase_3;	AT3G61490|F2A19.90
Glyma.09G047900	2.3769	0.00762666	Glyma.09g047900	528	UniRef100_K7LBU6 Glycosyltransferase family 92 protein n=1 Tax=Glycine max TaxID=3847 RepID=K7LBU6_SOYBN	0	99.81	UniRef100_K7LBU6 Glycosyltransferase family 92 protein n=1 Tax=Glycine max TaxID=3847 RepID=K7LBU6_SOYBN	0	99.81	AT5G44670	AT5G44670.1 | Symbols: | Domain of unknown function (DUF23) | chr5:18019209-18021266 REVERSE LENGTH=519	0	99.81	GO:0042546 GO:0071555	cell wall biogenesis; cell wall organization;	GO:0016757	transferase activity, transferring glycosyl groups;	GO:0000139 GO:0005737 GO:0005773 GO:0016021	Golgi membrane; cytoplasm; vacuole; integral component of membrane	PF13704	Glyco_tranf_2_4;	AT5G44670|GALS2|galactan synthase 2|K15C23.12|K15C23_12
Glyma.04G228300	-1.26975	0.00545508	Glyma.04g228300	692	UniRef100_I1JYH9 Uncharacterized protein n=4 Tax=Soja TaxID=1462606 RepID=I1JYH9_SOYBN	0	99.86	UniRef100_A0A0B2QH41 Two-component response regulator-like APRR5 n=1 Tax=Glycine soja TaxID=3848 RepID=A0A0B2QH41_GLYSO	0	99.86	AT5G24470	AT5G24470.1 | Symbols: APRR5, PRR5 | pseudo-response regulator 5 | chr5:8356204-8358873 REVERSE LENGTH=667	2e-123	96.82	GO:0000160 GO:0006355 GO:0007623 GO:0009640 GO:0010114 GO:0010218 GO:0045892 GO:0048511 GO:0051170	phosphorelay signal transduction system; regulation of transcription, DNA-templated; circadian rhythm; photomorphogenesis; response to red light; response to far red light; negative regulation of transcription, DNA-templated; rhythmic process; import into nucleus;	GO:0000156 GO:0003677 GO:0005515	phosphorelay response regulator activity; DNA binding; protein binding;	GO:0005622 GO:0005623 GO:0005634	intracellular; cell; nucleus	PF06203 PF00072 PF00072 PF06203	CCT; Response_reg; Response_reg; CCT;	AT5G24470|APRR5|PRR5|pseudo-response regulator 5|T31K7.5|T31K7_5
Glyma.10G142100	-1.99044	0.000580568	Glyma.10g142100	422	UniRef100_I1LAY0 Pectin acetylesterase n=3 Tax=Soja TaxID=1462606 RepID=I1LAY0_SOYBN	0	99.76	UniRef100_I1LAY0 Pectin acetylesterase n=3 Tax=Soja TaxID=1462606 RepID=I1LAY0_SOYBN	0	99.76	AT3G05910	AT3G05910.1 | Symbols: | Pectinacetylesterase family protein | chr3:1764509-1767240 REVERSE LENGTH=415	0	99.29	GO:0071555	cell wall organization;	GO:0052689 GO:0052793	carboxylic ester hydrolase activity; pectin acetylesterase activity;	GO:0005576 GO:0009505	extracellular region; plant-type cell wall	PF03283	PAE;	AT3G05910|AtPAE12|Pectin Acetyesterase 12|F2O10.13
Glyma.20G133200	-2.16146	0.00327072	Glyma.20g133200	261	UniRef100_I1NG21 C2H2-Zn transcription factor n=1 Tax=Glycine max TaxID=3847 RepID=I1NG21_SOYBN	0	99.62	UniRef100_I1NG21 C2H2-Zn transcription factor n=1 Tax=Glycine max TaxID=3847 RepID=I1NG21_SOYBN	0	99.62	AT1G27730	AT1G27730.1 | Symbols: STZ, ZAT10 | salt tolerance zinc finger | chr1:9648302-9648985 REVERSE LENGTH=227	3e-49	96.17	GO:0006950 GO:0006979 GO:0009409 GO:0009414 GO:0009611 GO:0009644 GO:0009651 GO:0009737 GO:0010117 GO:0010200 GO:0015979 GO:0035264 GO:0045892 GO:0071456	response to stress; response to oxidative stress; response to cold; response to water deprivation; response to wounding; response to high light intensity; response to salt stress; response to abscisic acid; photoprotection; response to chitin; photosynthesis; multicellular organism growth; negative regulation of transcription, DNA-templated; cellular response to hypoxia;	GO:0003700 GO:0043565 GO:0044212	DNA-binding transcription factor activity; sequence-specific DNA binding; transcription regulatory region DNA binding;	GO:0005634	nucleus	PF13912	zf-C2H2_6;	AT1G27730|STZ|ZAT10|salt tolerance zinc finger|T22C5.18|T22C5_18		DownFeT1, Up PiRec
Glyma.19G102400	-2.34689	0.0061525	Glyma.19g102400	138	UniRef100_I1N806 Uncharacterized protein n=4 Tax=Soja TaxID=1462606 RepID=I1N806_SOYBN	8e-96	99.28	UniRef100_A0A0B2NVF8 Light-regulated protein n=4 Tax=Soja TaxID=1462606 RepID=A0A0B2NVF8_GLYSO	6e-90	99.28	AT3G26740	AT3G26740.1 | Symbols: CCL | CCR-like | chr3:9827868-9828461 FORWARD LENGTH=141	3e-31	60.87	GO:0007623	circadian rhythm;	GO:0003674	molecular function;	GO:0005829 GO:0009507 GO:0009570 GO:0009941 GO:0098807	cytosol; chloroplast; chloroplast stroma; chloroplast envelope; chloroplast thylakoid membrane protein complex	PF07207	Lir1;	AT3G26740|CCL|CCR-like|MLJ15.9
Glyma.06G235100	-2.50952	0.000425785	Glyma.06g235100	276	UniRef100_A0A445KDH6 Uncharacterized protein n=1 Tax=Glycine soja TaxID=3848 RepID=A0A445KDH6_GLYSO	0	99.64	UniRef100_UPI000F7C31E9 uncharacterized protein LOC113864550 n=1 Tax=Abrus precatorius TaxID=3816 RepID=UPI000F7C31E9	7e-121	96.38	AT3G15110	AT3G15110.1 | Symbols: | unknown protein; FUNCTIONS IN: molecular_function unknown; INVOLVED IN: biological_process unknown; LOCATED IN: chloroplast thylakoid membrane; EXPRESSED IN: 20 plant structures; EXPRESSED DURING: 13 growth stages; CONTAINS InterPro DOMAIN/s: Protein of unknown function DUF3082 (InterPro:IPR021434); Has 77 Blast hits to 77 proteins in 38 species: Archae - 0; Bacteria - 37…	7e-71	69.93	GO:0008150	biological process;	GO:0003674	molecular function;	GO:0009507 GO:0009535 GO:0016021	chloroplast; chloroplast thylakoid membrane; integral component of membrane	PF11282	DUF3082;	AT3G15110|F4B12.2
Glyma.05G145000	-2.66717	0.000424081	Glyma.05g145000	1453	UniRef100_I1K3J4 Uncharacterized protein n=3 Tax=Soja TaxID=1462606 RepID=I1K3J4_SOYBN	0	99.93	UniRef100_A0A445JCH9 ABC transporter C family member 3 isoform A n=1 Tax=Glycine soja TaxID=3848 RepID=A0A445JCH9_GLYSO	0	99.93	AT3G13080	AT3G13080.1 | Symbols: ATMRP3, MRP3, ABCC3 | multidrug resistance-associated protein 3 | chr3:4196019-4201250 REVERSE LENGTH=1514	0	85.82	GO:0055085	transmembrane transport;	GO:0005524 GO:0008559 GO:0010290 GO:0015431 GO:0016887 GO:0042626	ATP binding; ATPase-coupled xenobiotic transmembrane transporter activity; chlorophyll catabolite transmembrane transporter activity; ATPase-coupled glutathione S-conjugate transmembrane transporter activity; ATPase activity; ATPase-coupled transmembrane transporter activity;	GO:0000325 GO:0005773 GO:0005774 GO:0009506 GO:0009507 GO:0016020 GO:0016021 GO:0048046	plant-type vacuole; vacuole; vacuolar membrane; plasmodesma; chloroplast; membrane; integral component of membrane; apoplast	PF00664 PF00005	ABC_membrane; ABC_tran;	AT3G13080|ATMRP3|MRP3|ABCC3|multidrug resistance-associated protein 3|MULTIDRUG RESISTANCE PROTEIN 3|ATP-binding cassette C3|MJG19.26|MJG19_26		Up FeT1, Down: PiT1T2, PiT2, FePi
Glyma.06G261100	-2.84621	0.00786919	Glyma.06g261100	834	UniRef100_I1KEB0 Receptor-like serine/threonine-protein kinase n=2 Tax=Glycine max TaxID=3847 RepID=I1KEB0_SOYBN	0	99.88	UniRef100_I1KEB0 Receptor-like serine/threonine-protein kinase n=2 Tax=Glycine max TaxID=3847 RepID=I1KEB0_SOYBN	0	99.88	AT4G27290	AT4G27290.1 | Symbols: | S-locus lectin protein kinase family protein | chr4:13666281-13669202 FORWARD LENGTH=783	0	98.44	GO:0006468 GO:0048544	protein phosphorylation; recognition of pollen;	GO:0004674 GO:0005524 GO:0030246	protein serine/threonine kinase activity; ATP binding; carbohydrate binding;	GO:0005576 GO:0005886	extracellular region; plasma membrane	PF08276 PF00954 PF01453 PF07714	PAN_2; S_locus_glycop; B_lectin; Pkinase_Tyr;	AT4G27290|M4I22.100|M4I22_100
Glyma.14G026100	-3.05056	0.000149259	Glyma.14g026100	262	UniRef100_I1M6V1 SHSP domain-containing protein n=2 Tax=Glycine max TaxID=3847 RepID=I1M6V1_SOYBN	0	99.62	UniRef100_I1M6V1 SHSP domain-containing protein n=2 Tax=Glycine max TaxID=3847 RepID=I1M6V1_SOYBN	0	99.62	AT1G06460	AT1G06460.1 | Symbols: ACD32.1, ACD31.2 | alpha-crystallin domain 32.1 | chr1:1967308-1969414 REVERSE LENGTH=285	2e-53	91.98	NA	NA	NA	NA	GO:0005576 GO:0005777	extracellular region; peroxisome	PF00011	HSP20;	AT1G06460
Glyma.10G276700	-3.2706	0.00827055	Glyma.10g276700	599	UniRef100_I1LEZ2 Nodulin-like domain-containing protein n=1 Tax=Glycine max TaxID=3847 RepID=I1LEZ2_SOYBN	0	99.83	UniRef100_I1LEZ2 Nodulin-like domain-containing protein n=1 Tax=Glycine max TaxID=3847 RepID=I1LEZ2_SOYBN	0	99.83	AT2G39210	AT2G39210.1 | Symbols: | Major facilitator superfamily protein | chr2:16366287-16368231 REVERSE LENGTH=601	0	96.83	GO:0050832 GO:0055085	defense response to fungus; transmembrane transport;	GO:0003674	molecular function;	GO:0009506 GO:0009507 GO:0016021	plasmodesma; chloroplast; integral component of membrane	PF07690 PF06813	MFS_1; Nodulin-like;	AT2G39210|PIC30|PICLORAM RESISTANT30|T16B24.15|T16B24_15
Glyma.03G130600	-3.77813	9.86477e-05	Glyma.03g130600	242	UniRef100_A0A0B2R7G6 Transcription factor ORG2 n=2 Tax=Soja TaxID=1462606 RepID=A0A0B2R7G6_GLYSO	1e-176	99.59	UniRef100_A0A0B2R7G6 Transcription factor ORG2 n=2 Tax=Soja TaxID=1462606 RepID=A0A0B2R7G6_GLYSO	1e-176	99.59	AT3G56970	AT3G56970.1 | Symbols: BHLH038, ORG2 | basic helix-loop-helix (bHLH) DNA-binding superfamily protein | chr3:21084204-21085094 REVERSE LENGTH=253	2e-53	97.93	GO:0006355 GO:0006357 GO:0010106 GO:0055072	regulation of transcription, DNA-templated; regulation of transcription by RNA polymerase II; cellular response to iron ion starvation; iron ion homeostasis;	GO:0000977 GO:0003700 GO:0005515 GO:0008134 GO:0046983	RNA polymerase II regulatory region sequence-specific DNA binding; DNA-binding transcription factor activity; protein binding; transcription factor binding; protein dimerization activity;	GO:0005634 GO:0090575	nucleus; RNA polymerase II transcription factor complex	PF00010	HLH;	AT3G56970|BHLH038|ORG2|bHLH38|OBP3-RESPONSIVE GENE 3|basic helix-loop-helix 38|T8M16.7
Glyma.03G130400	-5.12193	0.000437399	Glyma.03g130400	242	UniRef100_A0A0B2RA03 Transcription factor ORG2 n=2 Tax=Soja TaxID=1462606 RepID=A0A0B2RA03_GLYSO	1e-175	99.59	UniRef100_A0A0B2RA03 Transcription factor ORG2 n=2 Tax=Soja TaxID=1462606 RepID=A0A0B2RA03_GLYSO	1e-175	99.59	AT3G56970	AT3G56970.1 | Symbols: BHLH038, ORG2 | basic helix-loop-helix (bHLH) DNA-binding superfamily protein | chr3:21084204-21085094 REVERSE LENGTH=253	4e-53	97.93	GO:0006355 GO:0006357 GO:0010106 GO:0055072	regulation of transcription, DNA-templated; regulation of transcription by RNA polymerase II; cellular response to iron ion starvation; iron ion homeostasis;	GO:0000977 GO:0003700 GO:0005515 GO:0008134 GO:0046983	RNA polymerase II regulatory region sequence-specific DNA binding; DNA-binding transcription factor activity; protein binding; transcription factor binding; protein dimerization activity;	GO:0005634 GO:0090575	nucleus; RNA polymerase II transcription factor complex	PF00010	HLH;	AT3G56970|BHLH038|ORG2|bHLH38|OBP3-RESPONSIVE GENE 3|basic helix-loop-helix 38|T8M16.7
*Positive LogFC indicates increased expression in VIGS_EV iron sufficient (FeS) compared to VIGS_EV iron deficient (FeD). Negative LogFC indicates expresion VIGS_EV FeS is lower than VIGS_EV in FeD.
