# Supplementary material for: Mining Fiskeby III and Mandarin (Ottawa) Expression Profiles to Understand Iron Stress Tolerant Responses in Soybean
Source: Int J Mol Sci. 2021 Oct 13;22(20):11032. doi: 10.3390/ijms222011032 (PMC8537376; doi:10.3390/ijms222011032)
Supplement: Supplementary file 1 [file ijms-22-11032-s001.zip › Table S9.xlsx]

## Sheet: S9 VIGS_1700 Leaf_15
Table S9: 17 DEGs identified in Fiskeby III between VIGS_EV and VIGS_Glyma.05G001700 roots grown in iron deficient (FeD) conditions
GlymaID	LogFC	FDR	Gmax_508_Wm82.a4.v1 Locus	Length of Primary Predicted Protein (AA)	Top Uniref100 Viridaeplantae Hit	Best HSP Evalue (E<10-6)	Best HSP Percent Coverage	Top Most Descriptive Uniref100 Viridaeplantae Hit	Best HSP Evalue (E<10-6)	Best HSP Percent Coverage	Top AtID	Top Arabidopsis (TAIR10) BLASTP Hit	Best HSP Evalue (E<10-10)	Best HSP Percent Coverage	GO Biological Process IDs	GO Biological Process Descriptions	GO Molecular Function IDs	GO Molecular Function Descriptions	GO Cellular Component IDs	GO Cellular Component Descriptions	PFAM IDs	PFAM Names	Alternative TAIR10 IDs
Glyma.17G046700	7.3614	0.00551371	Glyma.17g046700	162	UniRef100_I1MS49 Uncharacterized protein n=1 Tax=Glycine max TaxID=3847 RepID=I1MS49_SOYBN	7e-114	99.38	UniRef100_A0A1S3UQS5 uncharacterized protein LOC106767983 n=1 Tax=Vigna radiata var. radiata TaxID=3916 RepID=A0A1S3UQS5_VIGRR	1e-49	90.74	AT3G43110	AT3G43110.1 | Symbols: | unknown protein; FUNCTIONS IN: molecular_function unknown; INVOLVED IN: biological_process unknown; LOCATED IN: endomembrane system; EXPRESSED IN: petal, flower; EXPRESSED DURING: 4 anthesis, petal differentiation and expansion stage; BEST Arabidopsis thaliana protein match is: unknown protein (TAIR:AT5G20790.1); Has 30 Blast hits to 30 proteins in 10 species: Archae - 0;…	2e-20	86.42	GO:0008150	biological process;	GO:0003674	molecular function;	GO:0005576 GO:0016021	extracellular region; integral component of membrane	NA	NA	AT3G43110|F7M19.120
Glyma.12G065500	6.34697	5.69926e-06	Glyma.12g065500	77	UniRef100_K7LTC9 Uncharacterized protein n=1 Tax=Glycine max TaxID=3847 RepID=K7LTC9_SOYBN	1e-46	98.7	NA	NA	NA	NA	NA	NA	NA	NA	NA	NA	NA	NA	NA	NA	NA	NA
Glyma.03G078300	6.10799	0.000348228	Glyma.03g078300	518	UniRef100_I1JLR0 Uncharacterized protein n=5 Tax=Soja TaxID=1462606 RepID=I1JLR0_SOYBN	0	99.81	UniRef100_A0A445M1N0 Sulfoquinovosyl transferase SQD2 n=2 Tax=Glycine soja TaxID=3848 RepID=A0A445M1N0_GLYSO	0	99.81	AT5G01220	AT5G01220.1 | Symbols: SQD2 | sulfoquinovosyldiacylglycerol 2 | chr5:86907-89885 REVERSE LENGTH=510	0	91.31	GO:0009247 GO:0016036 GO:0046506	glycolipid biosynthetic process; cellular response to phosphate starvation; sulfolipid biosynthetic process;	GO:0008194 GO:0016757 GO:0046510	UDP-glycosyltransferase activity; transferase activity, transferring glycosyl groups; UDP-sulfoquinovose:DAG sulfoquinovosyltransferase activity;	GO:0005886 GO:0009507 GO:0009536 GO:0009941 GO:0016021 GO:0031969	plasma membrane; chloroplast; plastid; chloroplast envelope; integral component of membrane; chloroplast membrane	PF13579 PF00534	Glyco_trans_4_4; Glycos_transf_1;	AT5G01220|SQD2|sulfoquinovosyldiacylglycerol 2|F7J8.200|F7J8_200|sulfolipid synthase
Glyma.01G142400	4.66262	0.00526517	Glyma.01g142400	284	UniRef100_P39657 RuBisCO-associated protein n=3 Tax=Soja TaxID=1462606 RepID=RUAP_SOYBN	0	99.65	UniRef100_P39657 RuBisCO-associated protein n=3 Tax=Soja TaxID=1462606 RepID=RUAP_SOYBN	0	99.65	NA	NA	NA	NA	NA	NA	NA	NA	NA	NA	PF00704	Glyco_hydro_18;	NA
Glyma.08G195000	4.48602	0.00348275	Glyma.08g195000	263	UniRef100_I1KUW2 Uncharacterized protein n=2 Tax=Glycine max TaxID=3847 RepID=I1KUW2_SOYBN	0	99.62	UniRef100_A0A445JH89 Inorganic pyrophosphatase 2 isoform D n=1 Tax=Glycine soja TaxID=3848 RepID=A0A445JH89_GLYSO	0	99.62	AT1G17710	AT1G17710.1 | Symbols: | Pyridoxal phosphate phosphatase-related protein | chr1:6090763-6091975 REVERSE LENGTH=279	2e-137	97.34	GO:0016311	dephosphorylation;	GO:0016791 GO:0046872 GO:0052731 GO:0052732	phosphatase activity; metal ion binding; phosphocholine phosphatase activity; phosphoethanolamine phosphatase activity;	GO:0005634	nucleus	PF06888	Put_Phosphatase;	AT1G17710|PEPC1|AtPEPC1|phosphoethanolamine/phosphocholine phosphatase 1|Arabidopsis thaliana phosphoethanolamine/phosphocholine phosphatase 1|F11A6.5|F11A6_5
Glyma.11G142200	4.18221	0.00702916	Glyma.11g142200	85	UniRef100_K7LPQ5 Uncharacterized protein n=1 Tax=Glycine max TaxID=3847 RepID=K7LPQ5_SOYBN	3e-55	98.82	NA	NA	NA	NA	NA	NA	NA	NA	NA	NA	NA	NA	NA	NA	NA	NA
Glyma.08G195100	3.35367	0.00520997	Glyma.08g195100	273	UniRef100_I1KUW3 Uncharacterized protein n=1 Tax=Glycine max TaxID=3847 RepID=I1KUW3_SOYBN	0	99.63	UniRef100_A0A445JH52 Inorganic pyrophosphatase 2 isoform A n=1 Tax=Glycine soja TaxID=3848 RepID=A0A445JH52_GLYSO	0	99.63	AT1G17710	AT1G17710.1 | Symbols: | Pyridoxal phosphate phosphatase-related protein | chr1:6090763-6091975 REVERSE LENGTH=279	2e-137	91.94	GO:0016311	dephosphorylation;	GO:0016791 GO:0046872 GO:0052731 GO:0052732	phosphatase activity; metal ion binding; phosphocholine phosphatase activity; phosphoethanolamine phosphatase activity;	GO:0005634	nucleus	PF06888	Put_Phosphatase;	AT1G17710|PEPC1|AtPEPC1|phosphoethanolamine/phosphocholine phosphatase 1|Arabidopsis thaliana phosphoethanolamine/phosphocholine phosphatase 1|F11A6.5|F11A6_5
Glyma.05G247900	3.30815	0.000477635	Glyma.05g247900	332	UniRef100_I1K593 Purple acid phosphatase n=4 Tax=Soja TaxID=1462606 RepID=I1K593_SOYBN	0	99.7	UniRef100_I1K593 Purple acid phosphatase n=4 Tax=Soja TaxID=1462606 RepID=I1K593_SOYBN	0	99.7	AT3G17790	AT3G17790.1 | Symbols: ATACP5, ATPAP17, PAP17 | purple acid phosphatase 17 | chr3:6089779-6090988 FORWARD LENGTH=338	2e-167	97.29	GO:0016311 GO:0030643 GO:0042542 GO:0055114	dephosphorylation; cellular phosphate ion homeostasis; response to hydrogen peroxide; oxidation-reduction process;	GO:0003993 GO:0004601 GO:0008198 GO:0008199 GO:0016791	acid phosphatase activity; peroxidase activity; ferrous iron binding; ferric iron binding; phosphatase activity;	GO:0005576 GO:0009986	extracellular region; cell surface	PF00149	Metallophos;	AT3G17790|ATACP5|ATPAP17|PAP17|purple acid phosphatase 17|MEB5.10
Glyma.16G052000	2.87144	0.00158882	Glyma.16g052000	382	UniRef100_A0A0B2NQE6 Glycerophosphodiester phosphodiesterase GDE1 n=2 Tax=Soja TaxID=1462606 RepID=A0A0B2NQE6_GLYSO	0	99.74	UniRef100_A0A0B2NQE6 Glycerophosphodiester phosphodiesterase GDE1 n=2 Tax=Soja TaxID=1462606 RepID=A0A0B2NQE6_GLYSO	0	99.74	AT3G02040	AT3G02040.1 | Symbols: SRG3 | senescence-related gene 3 | chr3:348505-349909 REVERSE LENGTH=361	6e-173	99.48	GO:0006071 GO:0030643 GO:0046475 GO:0071456	glycerol metabolic process; cellular phosphate ion homeostasis; glycerophospholipid catabolic process; cellular response to hypoxia;	GO:0000287 GO:0008889	magnesium ion binding; glycerophosphodiester phosphodiesterase activity;	GO:0005623 GO:0005737 GO:0009507 GO:0009536	cell; cytoplasm; chloroplast; plastid	PF03009	GDPD;	AT3G02040|SRG3|GDPD1|AtGDPD1|senescence-related gene 3|Glycerophosphodiester phosphodiesterase 1|F1C9.18|F1C9_18
Glyma.17G114700	2.47152	0.00520997	Glyma.17g114700	296	UniRef100_A0A0R0FK09 SPX domain-containing protein 1 n=2 Tax=Soja TaxID=1462606 RepID=A0A0R0FK09_SOYBN	0	99.66	UniRef100_A0A0R0FK09 SPX domain-containing protein 1 n=2 Tax=Soja TaxID=1462606 RepID=A0A0R0FK09_SOYBN	0	99.66	AT2G26660	AT2G26660.1 | Symbols: ATSPX2, SPX2 | SPX domain gene 2 | chr2:11338932-11340703 FORWARD LENGTH=287	2e-128	99.66	GO:0016036 GO:0071456	cellular response to phosphate starvation; cellular response to hypoxia;	NA	NA	GO:0005634 GO:0005737	nucleus; cytoplasm	PF03105	SPX;	AT2G26660|ATSPX2|SPX2|ARABIDOPSIS THALIANA SPX DOMAIN GENE 2|SPX domain gene 2|F18A8.3|F18A8_3
Glyma.10G253200	-1.74938	0.00982746	Glyma.10g253200	697	UniRef100_I1LEA5 Uncharacterized protein n=2 Tax=Glycine max TaxID=3847 RepID=I1LEA5_SOYBN	0	99.86	UniRef100_A0A445ISS5 Cysteine-rich receptor-like protein kinase 29 isoform A n=1 Tax=Glycine soja TaxID=3848 RepID=A0A445ISS5_GLYSO	0	99.86	AT4G21410	AT4G21410.1 | Symbols: CRK29 | cysteine-rich RLK (RECEPTOR-like protein kinase) 29 | chr4:11402463-11405025 REVERSE LENGTH=679	0	86.8	GO:0006468 GO:0009737	protein phosphorylation; response to abscisic acid;	GO:0004674 GO:0005524 GO:0016301	protein serine/threonine kinase activity; ATP binding; kinase activity;	GO:0005773 GO:0005886 GO:0016021	vacuole; plasma membrane; integral component of membrane	PF01657 PF00069 PF00069 PF01657	Stress-antifung; Pkinase; Pkinase; Stress-antifung;	AT4G21410|CRK29|cysteine-rich RLK (RECEPTOR-like protein kinase) 29|F18E5.30
Glyma.08G198500	-1.95888	0.00704467	Glyma.08g198500	470	UniRef100_A0A445JH73 Putative leucine-rich repeat receptor-like protein kinase n=2 Tax=Soja TaxID=1462606 RepID=A0A445JH73_GLYSO	0	95.74	UniRef100_A0A0R0IPL2 Protein kinase domain-containing protein n=4 Tax=Soja TaxID=1462606 RepID=A0A0R0IPL2_SOYBN	0	89.79	AT5G59670	AT5G59670.1 | Symbols: | Leucine-rich repeat protein kinase family protein | chr5:24041538-24045478 FORWARD LENGTH=868	3e-71	81.49	GO:0016310	phosphorylation;	GO:0004674 GO:0004714 GO:0005524 GO:0016301	protein serine/threonine kinase activity; transmembrane receptor protein tyrosine kinase activity; ATP binding; kinase activity;	GO:0005886 GO:0009507 GO:0016021	plasma membrane; chloroplast; integral component of membrane	PF12819	Malectin_like;	AT5G59670|MTH12.12|MTH12_12
Glyma.16G064200	-2.05586	0.00466587	Glyma.16g064200	946	UniRef100_A0A0R0FWJ6 Protein kinase domain-containing protein n=1 Tax=Glycine max TaxID=3847 RepID=A0A0R0FWJ6_SOYBN	0	99.89	UniRef100_A0A0R0FWJ6 Protein kinase domain-containing protein n=1 Tax=Glycine max TaxID=3847 RepID=A0A0R0FWJ6_SOYBN	0	99.89	AT4G08850	AT4G08850.1 | Symbols: | Leucine-rich repeat receptor-like protein kinase family protein | chr4:5636693-5640496 REVERSE LENGTH=1045	0	95.98	GO:0006468 GO:0009755 GO:0010183	protein phosphorylation; hormone-mediated signaling pathway; pollen tube guidance;	GO:0004674 GO:0005515 GO:0005524 GO:0016301	protein serine/threonine kinase activity; protein binding; ATP binding; kinase activity;	GO:0005886 GO:0009506 GO:0016021 GO:0090406	plasma membrane; plasmodesma; integral component of membrane; pollen tube	PF08263 PF00560 PF13855 PF00069	LRRNT_2; LRR_1; LRR_8; Pkinase;	AT4G08850|MIK2|MDIS1-INTERACTING RECEPTOR LIKE KINASE2|T32A17.160|T32A17_160
Glyma.16G170100	-2.97365	0.000209975	Glyma.16g170100	233	UniRef100_A0A0B2QW53 Extensin-3 n=2 Tax=Soja TaxID=1462606 RepID=A0A0B2QW53_GLYSO	4e-113	99.57	UniRef100_A0A0B2QW53 Extensin-3 n=2 Tax=Soja TaxID=1462606 RepID=A0A0B2QW53_GLYSO	4e-113	99.57	AT1G21310	AT1G21310.1 | Symbols: ATEXT3, RSH, EXT3 | extensin 3 | chr1:7453693-7454988 REVERSE LENGTH=431	5e-11	98.28	GO:0009664	plant-type cell wall organization;	GO:0005199	structural constituent of cell wall;	GO:0005576 GO:0009530	extracellular region; primary cell wall	PF04554	Extensin_2;	AT1G21310|ATEXT3|RSH|EXT3|extensin 3|ROOT-SHOOT-HYPOCOTYL DEFECTIVE|F16F4.4|F16F4_4
Glyma.06G272900	-5.86297	5.69926e-06	Glyma.06g272900	340	UniRef100_A0A445KFN7 Senescence-specific cysteine protease SAG39 n=1 Tax=Glycine soja TaxID=3848 RepID=A0A445KFN7_GLYSO	0	99.71	UniRef100_A0A445KFN7 Senescence-specific cysteine protease SAG39 n=1 Tax=Glycine soja TaxID=3848 RepID=A0A445KFN7_GLYSO	0	99.71	AT5G45890	AT5G45890.1 | Symbols: SAG12 | senescence-associated gene 12 | chr5:18613300-18614759 FORWARD LENGTH=346	4e-118	97.35	GO:0007568 GO:0009723 GO:0009733 GO:0009735 GO:0009744 GO:0009749 GO:0009750 GO:0009817 GO:0010150 GO:0010224 GO:0051603 GO:0080187	aging; response to ethylene; response to auxin; response to cytokinin; response to sucrose; response to glucose; response to fructose; defense response to fungus, incompatible interaction; leaf senescence; response to UV-B; proteolysis involved in cellular protein catabolic process; floral organ senescence;	GO:0004197 GO:0008234	cysteine-type endopeptidase activity; cysteine-type peptidase activity;	GO:0005615 GO:0005764 GO:0009507 GO:0010282	extracellular space; lysosome; chloroplast; senescence-associated vacuole	PF08246 PF00112	Inhibitor_I29; Peptidase_C1;	AT5G45890|SAG12|AtSAG12|senescence-associated gene 12|K15I22.9|K15I22_9|CI0010
*Positive LogFC indicates increased expression in VIGS_Glyma.05G001700 iron sufficient (FeS) compared to iron deficient (FeD) . Negative LogFC indicates expresion of VIGS_Glyma.05G001700 is higher in FeD compared to FeS.
